# Supplementary material for: Bis(3,5-dimethyl-1H-pyrazole-κN 2)silver(I) hexa­fluorido­anti­monate
Source: Acta Crystallogr Sect E Struct Rep Online. 2011 Mar 26;67(Pt 4):m496. doi: 10.1107/S1600536811010567 (PMC3099769; doi:10.1107/S1600536811010567)
Supplement: Supplementary file 1 [file e-67-0m496-sup1.cif]

##############################################################################
###                                                                        ###
###        Electronic paper (Acta Crystallographica Section E)             ###
###                                                                        ###
##############################################################################
#                                                                            #
# This CIF contains the data in a paper accepted for publication in Acta     #
# Crystallographica Section E. It conforms to the requirements of Notes      #
# for Authors for Section E, and has been peer reviewed under the auspices   #
# of the IUCr Commission on Journals.                                        #
#                                                                            #
# Full details of the Crystallographic Information File format               #
# are given in the paper "The Crystallographic Information File (CIF):       #
# a New Standard Archive File for Crystallography" by S. R. Hall, F. H.      #
# Allen and I. D. Brown [Acta Cryst. (1991), A47, 655-685].                  #
#                                                                            #
# The current version of the core CIF dictionary is obtainable from          #
# ftp://ftp.iucr.org/pub/cif_core.dic. The current version number is 2.4.    #
#                                                                            #
# Software is freely available for graphical display of the structure(s) in  #
# this CIF.  For information consult the CIF home page http://www.iucr.org/  #
# cif/home.html                                                              #
#                                                                            #
# This file may be used for bona fide research purposes within the           #
# scientific community so long as proper attribution is given to the journal # 
# article from which it was obtained.                                        #
#                                                                            #
##############################################################################
                                             
data_global
_audit_creation_method     'WinGX routine CIF_UPDATE'
_audit_conform_dict_name     cif_core.dic
_audit_conform_dict_version     2.3
_journal_date_recd_electronic     2011-02-17
_journal_date_accepted     2011-03-21
_journal_name_full     'Acta Crystallographica, Section E'
_journal_year     2011
_journal_volume     67
_journal_issue      4
_journal_page_first     m496
_journal_page_last     m496
_journal_paper_category     QM
_journal_coeditor_code     FJ2400
_publ_contact_author_name     'Ferrence, Gregory M.'
_publ_contact_author_address
;
CB 4160
Department of Chemistry
Illinois State University
Normal, IL 61790
;
_publ_contact_author_email     ferrence@illinoisState.edu
_publ_contact_author_fax     '(309)4385538'
_publ_contact_author_phone     '(309)4387971'
_publ_section_title
;
Bis(3,5-dimethyl-1<i>H</i>-pyrazole-\k<i>N</i>^2^)silver(I)
hexafluoridoantimonate
;
loop_
    _publ_author_name
    _publ_author_address
    'Devyn Crawford'
;
CB 4160
Department of Chemistry
Illinois State University
Normal, IL 61790
USA
;
    'Anthony K. Hofer'
;
CB 4160
Department of Chemistry
Illinois State University
Normal, IL 61790
USA
;
    'Kate L. Edler'
;
CB 4160
Department of Chemistry
Illinois State University
Normal, IL 61790
USA
;
    'Gregory M. Ferrence'
;
CB 4160
Department of Chemistry
Illinois State University
Normal, IL 61790
USA
;
data_I
_audit_creation_method     'WinGX routine CIF_UPDATE'
_chemical_name_systematic
;
Bis(3,5-dimethyl-1<i>H</i>-pyrazole-\k<i>N</i>^2^)silver(I)
hexafluoridoantimonate
;
_chemical_formula_moiety     'C10 H16 Ag1 N4 +, F6 Sb1 -'
_chemical_formula_sum     'C10 H16 Ag F6 N4 Sb'
_chemical_formula_iupac     '[Ag (C5 H8 N2)2] Sb F6'
_chemical_formula_weight     535.89
_symmetry_cell_setting     monoclinic
_symmetry_space_group_name_H-M     'P 21/c'
_symmetry_space_group_name_Hall     '-P 2ybc'
loop_
    _symmetry_equiv_pos_as_xyz
    'x, y, z'
    '-x, y+1/2, -z+1/2'
    '-x, -y, -z'
    'x, -y-1/2, z-1/2'
_cell_length_a     7.0242(7)
_cell_length_b     10.9849(11)
_cell_length_c     21.391(2)
_cell_angle_alpha     90
_cell_angle_beta     91.560(2)
_cell_angle_gamma     90
_cell_volume     1649.9(3)
_cell_formula_units_Z     4
_cell_measurement_reflns_used     18535
_cell_measurement_theta_min     2.6585
_cell_measurement_theta_max     31.1655
_cell_measurement_temperature     100(2)
_exptl_crystal_description     rod
_exptl_crystal_colour     colourless
_exptl_crystal_size_max     0.45
_exptl_crystal_size_mid     0.3
_exptl_crystal_size_min     0.3
_exptl_crystal_density_diffrn     2.157
_exptl_crystal_density_method     'not measured'
_exptl_crystal_F_000     1024
_exptl_absorpt_coefficient_mu     2.883
_exptl_absorpt_correction_type     multi-scan
_exptl_absorpt_process_details     '(TWINABS; Bruker, 2008)'
_exptl_absorpt_correction_T_min     0.564
_exptl_absorpt_correction_T_max     0.746
_diffrn_ambient_temperature     100
_diffrn_radiation_type     MoK\a
_diffrn_radiation_wavelength     0.71073
_diffrn_measurement_device_type     'Bruker SMART APEX CCD'
_diffrn_measurement_method     \w
_diffrn_detector_area_resol_mean     ?
_diffrn_reflns_number     16455
_diffrn_reflns_av_R_equivalents     0.0389
_diffrn_reflns_theta_min     1.9
_diffrn_reflns_theta_max     31.62
_diffrn_reflns_theta_full     25
_diffrn_measured_fraction_theta_max     0.867
_diffrn_measured_fraction_theta_full     0.999
_diffrn_reflns_limit_h_min     -10
_diffrn_reflns_limit_h_max     10
_diffrn_reflns_limit_k_min     0
_diffrn_reflns_limit_k_max     15
_diffrn_reflns_limit_l_min     0
_diffrn_reflns_limit_l_max     31
_diffrn_standards_number     0
_diffrn_standards_interval_count     .
_diffrn_standards_interval_time     .
_diffrn_standards_decay_%     ?
_reflns_number_total     4913
_reflns_number_gt     4686
_reflns_threshold_expression     I>2\s(I)
_refine_ls_structure_factor_coef     Fsqd
_refine_ls_matrix_type     full
_refine_ls_R_factor_gt     0.0423
_refine_ls_wR_factor_ref     0.1379
_refine_ls_goodness_of_fit_ref     1.196
_refine_ls_restrained_S_all     1.196
_refine_ls_number_reflns     4913
_refine_ls_number_parameters     204
_refine_ls_number_restraints     0
_refine_ls_hydrogen_treatment     constr
_refine_ls_weighting_scheme     calc
_refine_ls_weighting_details
         'calc w=1/[\s^2^(Fo^2^)+(0.0685P)^2^+9.0304P] where P=(Fo^2^+2Fc^2^)/3'
_refine_ls_shift/su_max     0
_refine_diff_density_max     1.328
_refine_diff_density_min     -1.474
_refine_ls_extinction_method     none
loop_
    _atom_type_symbol
    _atom_type_description
    _atom_type_scat_dispersion_real
    _atom_type_scat_dispersion_imag
    _atom_type_scat_source
    C C 0.0033 0.0016 'International Tables Vol C Tables 4.2.6.8 and 6.1.1.4'
    H H 0 0 'International Tables Vol C Tables 4.2.6.8 and 6.1.1.4'
    N N 0.0061 0.0033 'International Tables Vol C Tables 4.2.6.8 and 6.1.1.4'
    F F 0.0171 0.0103 'International Tables Vol C Tables 4.2.6.8 and 6.1.1.4'
    Ag Ag -0.8971 1.1015 'International Tables Vol C Tables 4.2.6.8 and 6.1.1.4'
    Sb Sb -0.5866 1.5461 'International Tables Vol C Tables 4.2.6.8 and 6.1.1.4'
_computing_data_collection     'APEX2 (Bruker, 2008)'
_computing_cell_refinement     'SAINT (Bruker, 2008)'
_computing_data_reduction     'SAINT (Bruker, 2008)'
_computing_structure_solution     'SIR2004 (Burla <i>et al.</i>, 2005)'
_computing_structure_refinement     'SHELXL97 (Sheldrick, 2008)'
_computing_molecular_graphics     'ORTEP-3 for Windows (Farrugia, 1997)'
_computing_publication_material
;
<i>WinGX</i> (Farrugia, 1999), <i>publCIF</i> (Westrip, 2010)
and
<i>Mercury</i> (Macrae <i>et al.</i>, 2006)
;
loop_
    _atom_site_type_symbol
    _atom_site_label
    _atom_site_fract_x
    _atom_site_fract_y
    _atom_site_fract_z
    _atom_site_U_iso_or_equiv
    _atom_site_adp_type
    _atom_site_calc_flag
    _atom_site_refinement_flags
    _atom_site_occupancy
    _atom_site_disorder_assembly
    _atom_site_disorder_group
    Ag Ag1 0.24944(8) -0.03039(4) -0.018995(19) 0.02105(12) Uani d . 1 . .
    N N2 0.2337(9) 0.0994(4) -0.0910(2) 0.0186(9) Uani d . 1 . .
    N N3 0.2235(8) 0.2210(5) -0.0802(2) 0.0193(9) Uani d . 1 . .
    H H3 0.2263 0.2529 -0.0434 0.023 Uiso calc R 1 . .
    C C4 0.2085(10) 0.2865(6) -0.1338(3) 0.0222(12) Uani d . 1 . .
    C C5 0.2061(10) 0.2033(6) -0.1820(3) 0.0246(12) Uani d . 1 . .
    H H5 0.1948 0.2203 -0.2245 0.029 Uiso calc R 1 . .
    C C6 0.2238(10) 0.0878(6) -0.1544(3) 0.0197(11) Uani d . 1 . .
    C C7 0.1939(13) 0.4221(7) -0.1335(4) 0.0343(17) Uani d . 1 . .
    H H7A 0.1171 0.4476 -0.0995 0.051 Uiso calc R 1 . .
    H H7B 0.1364 0.4492 -0.1723 0.051 Uiso calc R 1 . .
    H H7C 0.3189 0.4568 -0.1287 0.051 Uiso calc R 1 . .
    C C8 0.2292(12) -0.0346(6) -0.1844(3) 0.0319(14) Uani d . 1 . .
    H H8A 0.2809 -0.0928 -0.1551 0.048 Uiso calc R 1 . .
    H H8B 0.3078 -0.0313 -0.2203 0.048 Uiso calc R 1 . .
    H H8C 0.1025 -0.0584 -0.197 0.048 Uiso calc R 1 . .
    N N9 0.2625(9) -0.1517(4) 0.0570(2) 0.0213(10) Uani d . 1 . .
    N N10 0.2780(11) -0.1124(5) 0.1177(2) 0.0278(12) Uani d . 1 . .
    H H10 0.2789 -0.0369 0.1284 0.033 Uiso calc R 1 . .
    C C11 0.2915(10) -0.2048(6) 0.1585(3) 0.0229(12) Uani d . 1 . .
    C C12 0.3016(10) -0.3100(6) 0.1232(3) 0.0247(13) Uani d . 1 . .
    H H12 0.3213 -0.3887 0.138 0.03 Uiso calc R 1 . .
    C C13 0.2760(9) -0.2738(5) 0.0606(3) 0.0200(11) Uani d . 1 . .
    C C14 0.3053(12) -0.1818(7) 0.2275(3) 0.0304(15) Uani d . 1 . .
    H H14A 0.2692 -0.0992 0.2359 0.046 Uiso calc R 1 . .
    H H14B 0.434 -0.1951 0.2422 0.046 Uiso calc R 1 . .
    H H14C 0.2217 -0.2363 0.2486 0.046 Uiso calc R 1 . .
    C C15 0.2704(12) -0.3504(6) 0.0031(3) 0.0291(14) Uani d . 1 . .
    H H15A 0.3054 -0.3019 -0.0321 0.044 Uiso calc R 1 . .
    H H15B 0.1439 -0.3817 -0.0039 0.044 Uiso calc R 1 . .
    H H15C 0.3581 -0.4169 0.0081 0.044 Uiso calc R 1 . .
    Sb Sb16 0.25087(6) 0.25666(3) 0.113329(15) 0.01885(11) Uani d . 1 . .
    F F17 0.2849(8) 0.1468(4) 0.18060(18) 0.0322(10) Uani d . 1 . .
    F F18 0.2194(9) 0.3560(4) 0.04231(18) 0.0349(11) Uani d . 1 . .
    F F19 0.4415(9) 0.1718(6) 0.0716(3) 0.0513(17) Uani d . 1 . .
    F F20 0.0553(10) 0.3341(6) 0.1543(3) 0.057(2) Uani d . 1 . .
    F F21 0.0764(9) 0.1462(6) 0.0768(3) 0.0456(15) Uani d . 1 . .
    F F22 0.4263(11) 0.3651(6) 0.1477(4) 0.065(2) Uani d . 1 . .
loop_
    _atom_site_aniso_label
    _atom_site_aniso_U_11
    _atom_site_aniso_U_22
    _atom_site_aniso_U_33
    _atom_site_aniso_U_12
    _atom_site_aniso_U_13
    _atom_site_aniso_U_23
    Ag1 0.0268(2) 0.01625(19) 0.02011(18) 0.0007(3) -0.00010(18) 0.00363(14)
    N2 0.022(3) 0.020(2) 0.0143(17) 0.001(2) 0.004(2) 0.0008(16)
    N3 0.023(3) 0.019(2) 0.0156(19) -0.004(2) 0.0010(19) 0.0003(16)
    C4 0.024(3) 0.021(3) 0.022(2) -0.001(2) 0.001(2) 0.009(2)
    C5 0.021(3) 0.032(3) 0.020(2) 0.002(3) 0.004(2) 0.006(2)
    C6 0.017(3) 0.027(3) 0.015(2) 0.001(2) 0.004(2) -0.0004(19)
    C7 0.037(4) 0.021(3) 0.045(4) -0.001(3) 0.002(4) 0.012(3)
    C8 0.032(4) 0.027(3) 0.037(3) 0.002(3) 0.005(3) -0.010(3)
    N9 0.026(3) 0.015(2) 0.023(2) 0.003(2) -0.003(2) 0.0037(17)
    N10 0.046(4) 0.014(2) 0.023(2) 0.000(3) -0.003(3) 0.0012(18)
    C11 0.021(3) 0.022(3) 0.025(3) -0.002(2) 0.003(2) 0.006(2)
    C12 0.021(3) 0.019(3) 0.034(3) -0.003(2) -0.014(3) 0.007(2)
    C13 0.016(3) 0.014(2) 0.030(3) 0.001(2) -0.002(2) 0.001(2)
    C14 0.034(4) 0.032(3) 0.025(3) -0.004(3) -0.001(3) 0.006(3)
    C15 0.035(4) 0.024(3) 0.027(3) -0.001(3) -0.010(3) -0.004(2)
    Sb16 0.0264(2) 0.01299(17) 0.01709(17) 0.0009(2) -0.00057(15) -0.00089(11)
    F17 0.049(3) 0.0220(18) 0.0257(17) 0.009(2) 0.000(2) 0.0061(14)
    F18 0.055(3) 0.0278(19) 0.0218(16) 0.001(2) -0.005(2) 0.0096(15)
    F19 0.045(3) 0.049(4) 0.061(4) 0.019(3) 0.028(3) 0.010(3)
    F20 0.080(4) 0.046(4) 0.047(4) 0.040(3) 0.034(3) 0.011(3)
    F21 0.054(3) 0.040(3) 0.042(3) -0.018(3) -0.018(2) -0.002(3)
    F22 0.099(5) 0.039(4) 0.056(4) -0.035(4) -0.047(4) 0.015(3)
_geom_special_details
;
All e.s.d.'s (except the e.s.d. in the dihedral angle between two l.s. planes)
are estimated using the full covariance matrix. The cell e.s.d.'s are taken
into account individually in the estimation of e.s.d.'s in distances, angles
and torsion angles; correlations between e.s.d.'s in cell parameters are only
used when they are defined by crystal symmetry. An approximate (isotropic)
treatment of cell e.s.d.'s is used for estimating e.s.d.'s involving l.s.
planes.
;
loop_
    _geom_bond_atom_site_label_1
    _geom_bond_atom_site_label_2
    _geom_bond_site_symmetry_2
    _geom_bond_distance
    _geom_bond_publ_flag
    Ag1 N2 . 2.100(5) ?
    Ag1 N9 . 2.101(5) ?
    N2 N3 . 1.358(7) ?
    N2 C6 . 1.360(7) ?
    N3 C4 . 1.354(7) ?
    N3 H3 . 0.86 ?
    C4 C5 . 1.377(9) ?
    C4 C7 . 1.494(9) ?
    C5 C6 . 1.404(9) ?
    C5 H5 . 0.93 ?
    C6 C8 . 1.490(9) ?
    C7 H7A . 0.96 ?
    C7 H7B . 0.96 ?
    C7 H7C . 0.96 ?
    C8 H8A . 0.96 ?
    C8 H8B . 0.96 ?
    C8 H8C . 0.96 ?
    N9 C13 . 1.348(7) ?
    N9 N10 . 1.371(7) ?
    N10 C11 . 1.341(8) ?
    N10 H10 . 0.86 ?
    C11 C12 . 1.383(10) ?
    C11 C14 . 1.497(9) ?
    C12 C13 . 1.403(9) ?
    C12 H12 . 0.93 ?
    C13 C15 . 1.491(9) ?
    C14 H14A . 0.96 ?
    C14 H14B . 0.96 ?
    C14 H14C . 0.96 ?
    C15 H15A . 0.96 ?
    C15 H15B . 0.96 ?
    C15 H15C . 0.96 ?
    Sb16 F22 . 1.852(6) ?
    Sb16 F20 . 1.856(5) ?
    Sb16 F19 . 1.877(6) ?
    Sb16 F18 . 1.879(4) ?
    Sb16 F21 . 1.880(5) ?
    Sb16 F17 . 1.888(4) ?
loop_
    _geom_angle_atom_site_label_1
    _geom_angle_atom_site_label_2
    _geom_angle_atom_site_label_3
    _geom_angle_site_symmetry_1
    _geom_angle_site_symmetry_3
    _geom_angle
    _geom_angle_publ_flag
    N2 Ag1 N9 . . 176.54(18) ?
    N3 N2 C6 . . 105.1(5) ?
    N3 N2 Ag1 . . 123.0(3) ?
    C6 N2 Ag1 . . 131.9(4) ?
    C4 N3 N2 . . 112.4(5) ?
    C4 N3 H3 . . 123.8 ?
    N2 N3 H3 . . 123.8 ?
    N3 C4 C5 . . 106.3(5) ?
    N3 C4 C7 . . 122.0(6) ?
    C5 C4 C7 . . 131.7(6) ?
    C4 C5 C6 . . 106.6(5) ?
    C4 C5 H5 . . 126.7 ?
    C6 C5 H5 . . 126.7 ?
    N2 C6 C5 . . 109.6(5) ?
    N2 C6 C8 . . 120.8(6) ?
    C5 C6 C8 . . 129.6(5) ?
    C4 C7 H7A . . 109.5 ?
    C4 C7 H7B . . 109.5 ?
    H7A C7 H7B . . 109.5 ?
    C4 C7 H7C . . 109.5 ?
    H7A C7 H7C . . 109.5 ?
    H7B C7 H7C . . 109.5 ?
    C6 C8 H8A . . 109.5 ?
    C6 C8 H8B . . 109.5 ?
    H8A C8 H8B . . 109.5 ?
    C6 C8 H8C . . 109.5 ?
    H8A C8 H8C . . 109.5 ?
    H8B C8 H8C . . 109.5 ?
    C13 N9 N10 . . 104.8(5) ?
    C13 N9 Ag1 . . 132.7(4) ?
    N10 N9 Ag1 . . 122.3(4) ?
    C11 N10 N9 . . 112.4(5) ?
    C11 N10 H10 . . 123.8 ?
    N9 N10 H10 . . 123.8 ?
    N10 C11 C12 . . 106.3(5) ?
    N10 C11 C14 . . 121.0(6) ?
    C12 C11 C14 . . 132.6(6) ?
    C11 C12 C13 . . 106.1(5) ?
    C11 C12 H12 . . 126.9 ?
    C13 C12 H12 . . 126.9 ?
    N9 C13 C12 . . 110.1(5) ?
    N9 C13 C15 . . 120.9(5) ?
    C12 C13 C15 . . 128.9(6) ?
    C11 C14 H14A . . 109.5 ?
    C11 C14 H14B . . 109.5 ?
    H14A C14 H14B . . 109.5 ?
    C11 C14 H14C . . 109.5 ?
    H14A C14 H14C . . 109.5 ?
    H14B C14 H14C . . 109.5 ?
    C13 C15 H15A . . 109.5 ?
    C13 C15 H15B . . 109.5 ?
    H15A C15 H15B . . 109.5 ?
    C13 C15 H15C . . 109.5 ?
    H15A C15 H15C . . 109.5 ?
    H15B C15 H15C . . 109.5 ?
    F22 Sb16 F20 . . 90.6(4) ?
    F22 Sb16 F19 . . 91.9(4) ?
    F20 Sb16 F19 . . 177.3(3) ?
    F22 Sb16 F18 . . 90.6(3) ?
    F20 Sb16 F18 . . 92.5(3) ?
    F19 Sb16 F18 . . 88.5(3) ?
    F22 Sb16 F21 . . 178.7(4) ?
    F20 Sb16 F21 . . 90.5(3) ?
    F19 Sb16 F21 . . 87.0(3) ?
    F18 Sb16 F21 . . 88.7(3) ?
    F22 Sb16 F17 . . 92.2(3) ?
    F20 Sb16 F17 . . 90.7(3) ?
    F19 Sb16 F17 . . 88.2(3) ?
    F18 Sb16 F17 . . 175.70(18) ?
    F21 Sb16 F17 . . 88.4(3) ?
loop_
    _geom_torsion_atom_site_label_1
    _geom_torsion_atom_site_label_2
    _geom_torsion_atom_site_label_3
    _geom_torsion_atom_site_label_4
    _geom_torsion_site_symmetry_1
    _geom_torsion_site_symmetry_2
    _geom_torsion_site_symmetry_3
    _geom_torsion_site_symmetry_4
    _geom_torsion
    _geom_torsion_publ_flag
    C6 N2 N3 C4 . . . . -0.3(8) ?
    Ag1 N2 N3 C4 . . . . -178.1(5) ?
    N2 N3 C4 C5 . . . . 0.9(8) ?
    N2 N3 C4 C7 . . . . 179.6(7) ?
    N3 C4 C5 C6 . . . . -1.1(8) ?
    C7 C4 C5 C6 . . . . -179.6(8) ?
    N3 N2 C6 C5 . . . . -0.4(8) ?
    Ag1 N2 C6 C5 . . . . 177.1(5) ?
    N3 N2 C6 C8 . . . . -179.5(6) ?
    Ag1 N2 C6 C8 . . . . -2.0(11) ?
    C4 C5 C6 N2 . . . . 1.0(8) ?
    C4 C5 C6 C8 . . . . 180.0(7) ?
    C13 N9 N10 C11 . . . . -2.9(9) ?
    Ag1 N9 N10 C11 . . . . -177.6(5) ?
    N9 N10 C11 C12 . . . . 5.1(9) ?
    N9 N10 C11 C14 . . . . -178.7(7) ?
    N10 C11 C12 C13 . . . . -5.1(8) ?
    C14 C11 C12 C13 . . . . 179.3(8) ?
    N10 N9 C13 C12 . . . . -0.6(8) ?
    Ag1 N9 C13 C12 . . . . 173.3(5) ?
    N10 N9 C13 C15 . . . . -178.4(7) ?
    Ag1 N9 C13 C15 . . . . -4.5(11) ?
    C11 C12 C13 N9 . . . . 3.6(8) ?
    C11 C12 C13 C15 . . . . -178.8(7) ?
loop_
    _geom_hbond_atom_site_label_D
    _geom_hbond_atom_site_label_H
    _geom_hbond_atom_site_label_A
    _geom_hbond_site_symmetry_A
    _geom_hbond_distance_DH
    _geom_hbond_distance_HA
    _geom_hbond_distance_DA
    _geom_hbond_angle_DHA
    N3 H3 F18 . 0.86 2.16 3.012(6) 172
    N10 H10 F17 . 0.86 2.31 3.149(7) 167
