# Supplementary material for: Bis(3,5-dimethyl-1H-pyrazole-κN 2)silver(I) hexa­fluorido­anti­monate
Source: Acta Crystallogr Sect E Struct Rep Online. 2011 Mar 26;67(Pt 4):m496. doi: 10.1107/S1600536811010567 (PMC3099769; doi:10.1107/S1600536811010567)
Supplement: Supplementary file 2 [file e-67-0m496-Isup2.hkl]

#
# h,k,l, Fc-squared, Fo-squared, sigma(Fo-squared) and status flag
#
data_I
_shelx_title ' 08mz273 in P 21/c'
_shelx_refln_list_code          4
_shelx_F_calc_maximum      554.04
_exptl_crystal_F_000      1024.00
_reflns_d_resolution_high  0.6778
 
loop_
 _symmetry_equiv_pos_as_xyz
 'x, y, z'
 '-x, y+1/2, -z+1/2'
 '-x, -y, -z'
 'x, -y-1/2, z-1/2'
 
_cell_length_a     7.0242
_cell_length_b    10.9849
_cell_length_c    21.3910
_cell_angle_alpha  90.000
_cell_angle_beta   91.560
_cell_angle_gamma  90.000
 
_shelx_F_squared_multiplier     1.000
 
loop_
 _refln_index_h
 _refln_index_k
 _refln_index_l
 _refln_F_squared_calc
 _refln_F_squared_meas
 _refln_F_squared_sigma
 _refln_observed_status
   1   0   0        4.27      129.57     14.68 o
   2   0   0   306958.69   287934.03   9663.08 o
   3   0   0        8.19       13.24      5.47 o
   4   0   0    60488.91    61574.46   2087.52 o
   5   0   0       13.47       -4.89     11.52 o
   6   0   0    20266.66    20210.97    406.56 o
   7   0   0        0.41      -11.81     11.81 o
   8   0   0     3746.80     3962.55    186.29 o
   1   1   0    41104.12    44393.14   1492.94 o
   2   1   0     6336.88     6120.62    223.44 o
   3   1   0     2636.25     2355.88     43.19 o
   4   1   0    11171.48    11465.54    298.59 o
   5   1   0     6966.69     6517.39    101.93 o
   6   1   0     5215.83     5366.52    111.43 o
   7   1   0     1367.63     1125.82     39.45 o
   8   1   0     1669.22     1770.51    106.82 o
   0   2   0    29503.44    31881.24    608.98 o
   1   2   0      213.78      245.61     10.65 o
   2   2   0     3814.47     4334.27    167.29 o
   3   2   0      182.28      171.03      8.64 o
   4   2   0     1736.13     1721.85     95.59 o
   5   2   0      309.28      282.46     16.12 o
   6   2   0      315.60      259.14     16.41 o
   7   2   0      218.30      291.39     23.61 o
   8   2   0        2.61       -7.20     14.97 o
   1   3   0    46257.25    49416.44   1178.23 o
   2   3   0       23.28      166.43      8.64 o
   3   3   0    22841.96    22597.08    443.42 o
   4   3   0     2847.56     3220.83     81.49 o
   5   3   0     9717.79     9669.41    162.97 o
   6   3   0      681.42      769.36     33.98 o
   7   3   0     4027.52     4069.09     98.76 o
   8   3   0      589.48      748.34     42.90 o
   9   3   0     1719.34     1855.45    118.92 o
   0   4   0    18223.68    18894.25    365.68 o
   1   4   0       26.45       24.47     12.96 o
   2   4   0    48183.02    51153.54   1226.60 o
   3   4   0       48.09       23.90      4.89 o
   4   4   0    14799.34    14480.50    365.68 o
   5   4   0     1217.63     1401.38     45.49 o
   6   4   0     5228.31     4899.20    110.85 o
   7   4   0      297.95      338.90     26.20 o
   8   4   0     2904.74     3017.84     98.47 o
   9   4   0        0.40        3.46     15.26 o
   1   5   0      130.56      147.42     15.26 o
   2   5   0        2.94       44.34     14.11 o
   3   5   0     3124.36     3274.10     77.74 o
   4   5   0      164.41      173.62     36.86 o
   5   5   0       21.77       20.44     12.96 o
   6   5   0      226.45      192.34     19.29 o
   7   5   0      155.12      218.54     21.60 o
   8   5   0       33.56       77.17     18.72 o
   0   6   0      450.66      614.45     23.90 o
   1   6   0       50.23       33.40      5.76 o
   2   6   0     9911.38     9804.45    200.98 o
   3   6   0      268.59      238.12     25.91 o
   4   6   0     1543.35     1403.68     94.15 o
   5   6   0     3066.72     3184.55     81.20 o
   6   6   0      653.86      657.93     33.98 o
   7   6   0     1436.57     1511.08     57.01 o
   8   6   0      607.03      593.72     42.33 o
   1   7   0    57482.36    60052.44    809.96 o
   2   7   0        9.03       14.97     16.99 o
   3   7   0    24726.37    23912.66    578.75 o
   4   7   0      749.35      777.71     71.70 o
   5   7   0     9606.44     9332.81    187.16 o
   6   7   0      366.51      402.82     28.22 o
   7   7   0     5301.98     5416.91    130.72 o
   8   7   0      125.95      147.13     20.73 o
   0   8   0    12472.75    12792.92    262.31 o
   1   8   0        6.05        6.91      5.18 o
   2   8   0    11860.54    11494.05    310.39 o
   3   8   0        0.00       10.37     12.38 o
   4   8   0     3622.43     3458.38    177.66 o
   5   8   0     1269.08     1365.67     50.68 o
   6   8   0     2846.55     2820.03     82.06 o
   7   8   0      648.74      682.98     40.31 o
   8   8   0     1227.11     1136.76     59.89 o
   1   9   0      136.29      147.42     14.40 o
   2   9   0      203.57      142.24     31.38 o
   3   9   0       96.87       64.50     16.99 o
   4   9   0      498.46      471.92     33.69 o
   5   9   0       73.39       42.61     17.85 o
   6   9   0      461.06      459.83     33.11 o
   7   9   0       13.87        0.58     14.40 o
   8   9   0      127.54      152.32     32.82 o
   0  10   0    14114.57    13924.21    289.95 o
   1  10   0       13.46       27.64     11.81 o
   2  10   0     7969.28     7746.87    179.96 o
   3  10   0        0.20       42.90     12.67 o
   4  10   0     3436.52     3124.95     97.32 o
   5  10   0     1898.75     2053.26     68.24 o
   6  10   0     2632.68     2373.73     77.17 o
   7  10   0     1004.69     1178.52     53.27 o
   1  11   0    19463.16    18618.41    336.88 o
   2  11   0        7.70       -1.73     11.52 o
   3  11   0     6282.91     6093.55    184.57 o
   4  11   0      110.23       97.90     21.02 o
   5  11   0     4641.23     4422.38    114.02 o
   6  11   0       45.03       48.37     14.97 o
   7  11   0     1680.99     1822.91    142.24 o
   0  12   0      371.51      469.05     68.82 o
   1  12   0        8.56       -9.50     21.88 o
   2  12   0      120.88       95.88     16.99 o
   3  12   0        3.25      -50.96     50.96 o
   4  12   0      477.75      480.56     36.86 o
   5  12   0       90.61       73.14     19.58 o
   6  12   0      237.39      243.59     23.03 o
   1  13   0      236.86      225.74     32.82 o
   2  13   0        6.62       32.54     57.01 o
   3  13   0      180.43      239.56     43.48 o
   4  13   0     1711.97     1698.52     71.98 o
   5  13   0      237.80      193.20     21.02 o
   0  14   0     5679.35     5394.45    274.69 o
   1  14   0        7.21       43.48     31.38 o
   2  14   0     5506.84     5384.08    182.84 o
   4  14   0     2564.95     2220.84     87.24 o
   1  15   0     1471.84     1433.34     90.99 o
   2  15   0       29.67      126.12     76.30 o
   8   0   0     6169.50     3555.13    173.05 o
   7   0   0        0.67       29.08     40.02 o
   6   0   0    33371.20    18515.62    374.89 o
   5   0   0       22.18       -4.03     12.09 o
   4   0   0    99601.36    55808.29   1895.18 o
  -4   0   2    42363.86    23274.88    815.14 o
  -5   0   2    10114.42     5875.01    131.87 o
  -6   0   2    20521.88    11274.93    238.70 o
  -7   0   2     1574.12     1018.71     55.28 o
  -8   0   2     6916.91     3770.79    179.38 o
  -8   1   1     1883.18     1776.27    107.69 o
  -7   1   1     1149.20     1048.94     38.01 o
  -6   1   1     5939.02     5646.39    105.10 o
  -5   1   1     5859.25     6145.38    119.20 o
  -4   1   1    12584.42    12208.42    315.00 o
  -3   1   1      219.42      243.02     10.65 o
  -2   1   1    26985.55    27357.79    929.16 o
  -1   1   1      817.55     1007.19     44.34 o
   0   1   1    39202.55    40870.55    608.69 o
   1   1   1      811.96      996.83     45.78 o
   2   1   1    26233.55    26328.43    896.63 o
   3   1   1       85.38       71.12      6.91 o
   4   1   1     9953.33     9333.68    248.78 o
   5   1   1      135.29       80.91     10.65 o
   6   1   1     5576.01     5568.94    114.31 o
   7   1   1      143.30      149.44     13.24 o
   8   1   1     2093.18     2162.96    122.66 o
  -8   2   1        2.31       -0.58     14.97 o
  -7   2   1      235.71      300.03     23.61 o
  -6   2   1      303.33      288.22     17.56 o
  -5   2   1      330.70      320.76     18.14 o
  -4   2   1     1548.09     1826.08     98.47 o
  -3   2   1     2871.41     2629.99     47.51 o
  -2   2   1      258.20      333.72     32.54 o
  -1   2   1     5060.95     5772.51    114.31 o
   0   2   1     2774.10     3028.49     44.34 o
   1   2   1     4910.64     5380.63    138.78 o
   2   2   1      223.24      320.76     33.98 o
   3   2   1     2792.59     2754.96     48.95 o
   4   2   1      618.68      587.67     55.00 o
   5   2   1     8650.06     9693.31    156.35 o
   6   2   1      155.09      135.62     12.67 o
   7   2   1     2494.93     2780.87     84.08 o
   8   2   1      126.55      101.64     20.16 o
  -8   3   1      713.37      690.75     41.75 o
  -7   3   1     3316.00     3856.88     95.31 o
  -6   3   1      820.07      813.41     29.08 o
  -5   3   1     8002.77     8708.29    169.31 o
  -4   3   1     3448.78     3462.12     86.38 o
  -3   3   1      399.45      389.00     15.26 o
  -2   3   1    20176.58    23246.38    563.49 o
  -1   3   1     1189.54     1281.31     28.51 o
   0   3   1    18552.80    19830.04    269.22 o
   1   3   1     1301.36     1392.74     48.09 o
   2   3   1    21458.42    23290.14    462.71 o
   3   3   1      423.28      497.26     17.85 o
   4   3   1    11623.70    12429.26    316.73 o
   5   3   1     1345.38     1501.29     38.87 o
   6   3   1     4089.65     4182.53     96.46 o
   7   3   1      541.49      662.82     34.26 o
   8   3   1     1919.51     2155.19     77.17 o
   9   3   1        0.94        4.32     13.24 o
  -9   4   1       80.09       95.88     24.19 o
  -8   4   1     2398.91     2861.20     95.31 o
  -7   4   1      360.42      437.66     28.51 o
  -6   4   1     4359.60     4560.88    105.10 o
  -5   4   1     1459.96     1517.13     47.80 o
  -4   4   1    12260.32    13540.69    344.08 o
  -3   4   1     1723.71     1756.11     42.61 o
  -2   4   1     1126.91     1376.33     31.38 o
  -1   4   1    10702.28    10832.09    186.58 o
   0   4   1     4040.42     4380.92     65.94 o
   1   4   1     9927.56    10843.03    274.40 o
   2   4   1      991.98     1268.35     51.54 o
   3   4   1     1380.17     1538.72     41.75 o
   4   4   1     2740.17     3142.23     93.00 o
   5   4   1     1957.71     2089.54     58.16 o
   6   4   1     1179.63     1204.72     44.34 o
   7   4   1     1030.12     1110.85     45.21 o
   8   4   1      628.95      753.52     45.21 o
   9   4   1      112.62      166.14     20.16 o
  -8   5   1       39.69      115.46     19.00 o
  -7   5   1      134.59      171.90     21.02 o
  -6   5   1      274.79      174.49     19.00 o
  -5   5   1       23.06       21.88     12.38 o
  -4   5   1      198.43      178.23     38.01 o
  -3   5   1       94.64      114.02      9.50 o
  -2   5   1     1203.71      990.78     31.96 o
  -1   5   1     1085.63     1017.27     27.35 o
   0   5   1     2168.71     2167.28     37.72 o
   1   5   1      916.30      993.66     31.67 o
   2   5   1     1006.32      964.58     46.07 o
   3   5   1     1201.87      924.56     43.48 o
   4   5   1     4804.96     5350.68    230.64 o
   5   5   1      925.52      908.14     36.86 o
   6   5   1     1943.88     2173.04     64.21 o
   7   5   1      237.17      222.86     22.17 o
   8   5   1     1391.18     1671.75     70.83 o
  -8   6   1      500.04      620.21     43.77 o
  -7   6   1     1716.76     1634.32     59.31 o
  -6   6   1      538.53      571.84     31.67 o
  -5   6   1     3631.00     3488.61     86.67 o
  -4   6   1     1273.88     1247.04     87.24 o
  -3   6   1     6467.46     5667.70    126.12 o
  -2   6   1      257.52      229.48     19.87 o
  -1   6   1    13008.97    13032.77    227.18 o
   0   6   1       44.44       71.12      7.20 o
   1   6   1    13482.15    13442.50    208.18 o
   2   6   1      224.94      160.38     16.70 o
   3   6   1     3843.32     3650.14    112.87 o
   4   6   1      210.28      227.47     43.19 o
   5   6   1     3288.57     3211.62     81.20 o
   6   6   1       72.56       89.55     15.84 o
   7   6   1     2710.04     2905.26     84.08 o
   8   6   1        5.86       23.61     14.68 o
  -8   7   1      146.20      141.66     20.16 o
  -7   7   1     4367.62     5127.25    125.83 o
  -6   7   1      441.67      448.89     29.95 o
  -5   7   1     7914.13     8589.66    174.78 o
  -4   7   1      906.91      832.71     74.86 o
  -3   7   1      234.73      463.57     33.98 o
  -2   7   1     1694.95     1682.40     59.03 o
  -1   7   1     1242.29     1337.74     29.95 o
   0   7   1     2554.71     2517.12     45.78 o
   1   7   1     1173.91     1305.21     29.37 o
   2   7   1     1675.02     1748.05     50.68 o
   3   7   1     1511.87     1507.05     63.35 o
   4   7   1     1071.99     1230.92     90.70 o
   5   7   1     3497.77     3852.27     94.73 o
   6   7   1     1105.76     1260.86     49.24 o
   7   7   1     1859.63     2065.35     69.97 o
   8   7   1      474.40      530.38     38.58 o
  -8   8   1     1016.89     1151.74     60.47 o
  -7   8   1      785.91      695.07     39.45 o
  -6   8   1     2374.19     2581.62     77.45 o
  -5   8   1     1537.33     1363.37     50.96 o
  -4   8   1     3090.03     2975.23    159.80 o
  -3   8   1     3002.07     2850.84     99.34 o
  -2   8   1     3097.06     3135.60     96.46 o
  -1   8   1     7228.56     7416.32    114.31 o
   0   8   1     3102.40     3069.09     55.28 o
   1   8   1     7344.71     7495.79    115.17 o
   2   8   1     3302.70     3098.17    109.99 o
   3   8   1     3855.33     3593.13    116.61 o
   4   8   1     1328.04     1235.24     64.50 o
   5   8   1     3369.64     3337.16     87.82 o
   6   8   1      674.40      678.09     37.43 o
   7   8   1     1875.07     1987.90     69.39 o
   8   8   1      269.47      339.19     27.07 o
  -8   9   1      135.76      200.69     34.26 o
  -7   9   1       16.49       29.37     14.97 o
  -6   9   1      484.62      517.42     34.26 o
  -5   9   1       88.74       62.48     18.14 o
  -4   9   1      477.62      477.40     34.84 o
  -3   9   1      213.60      211.63     29.08 o
  -2   9   1      750.10      719.26     49.52 o
  -1   9   1      968.54     1027.06     27.64 o
   0   9   1     1242.15     1137.92     29.08 o
   1   9   1     1080.61     1126.69     33.40 o
   2   9   1      671.17      726.46     40.60 o
   3   9   1      383.50      387.27     35.99 o
   4   9   1     5300.48     5451.46    169.31 o
   5   9   1     1257.52     1210.76     49.24 o
   6   9   1     3243.01     3386.68     94.73 o
   7   9   1      805.91      737.40     41.75 o
   8   9   1      813.59      987.33    114.89 o
  -7  10   1     1218.15     1304.34     56.44 o
  -6  10   1     2169.92     2227.75     74.00 o
  -5  10   1     2295.56     2190.32     70.83 o
  -4  10   1     2849.23     2968.03     94.15 o
  -3  10   1     3257.09     3044.62    108.84 o
  -2  10   1      243.66      260.29     36.28 o
  -1  10   1     9851.91     9768.17    164.70 o
   0  10   1      249.81      275.55     14.68 o
   1  10   1     9474.68     9455.19    183.41 o
   2  10   1      295.41      286.21     24.47 o
   3  10   1     3725.67     3527.48    120.64 o
   4  10   1      238.40      297.72     29.08 o
   5  10   1     4287.34     4118.32    105.96 o
   6  10   1      117.23      155.77     21.60 o
   7  10   1     1527.63     1511.37     61.33 o
  -7  11   1     1395.87     1695.36    134.18 o
  -6  11   1       39.38       50.96     13.82 o
  -5  11   1     3876.44     4027.63    106.54 o
  -4  11   1       95.47       91.56     19.87 o
  -3  11   1      295.21      302.62     34.26 o
  -2  11   1       21.60       20.16     12.38 o
  -1  11   1      736.97      737.40     33.69 o
   0  11   1        1.14      -12.38     12.38 o
   1  11   1      833.24      788.36     35.13 o
   2  11   1       24.19       22.17     13.24 o
   3  11   1      134.47      153.76     26.20 o
   4  11   1     1723.67     1787.21     71.12 o
   5  11   1     1189.51     1256.26     53.56 o
   6  11   1      807.00      816.87     44.34 o
   7  11   1      557.24      687.01     90.70 o
  -6  12   1      254.07      265.76     24.47 o
  -5  12   1      109.51       90.41     15.55 o
  -4  12   1      517.86      448.89     35.70 o
  -3  12   1      250.49      190.61     36.28 o
  -2  12   1      281.34      222.57     24.19 o
  -1  12   1      315.75      311.26     32.82 o
   0  12   1      321.57      334.58     42.90 o
   1  12   1      338.89      337.17     34.26 o
   2  12   1      274.35      222.86     24.76 o
   3  12   1      262.54      170.17     59.89 o
   4  12   1      264.34      252.23     32.54 o
   5  12   1     1397.22     1367.40     56.44 o
   6  12   1      307.56      286.78     26.49 o
  -5  13   1      217.03      206.45     21.60 o
  -4  13   1     2073.40     1784.33     75.44 o
  -3  13   1      137.81       91.56     19.00 o
  -2  13   1     4892.51     4332.26    202.13 o
  -1  13   1      147.80      118.34     29.08 o
   0  13   1     5329.49     4961.68    177.94 o
   1  13   1      151.72      135.04     29.66 o
   2  13   1     4866.92     4435.05    155.48 o
   3  13   1       39.97       47.80     12.09 o
   4  13   1     2802.20     2644.39     93.58 o
   5  13   1      219.34      187.45     19.29 o
  -4  14   1     2146.34     2196.36     86.67 o
  -2  14   1      283.08      244.74     82.35 o
  -1  14   1     1455.40     1246.47     80.05 o
   0  14   1      262.37      367.98     51.25 o
   1  14   1     1499.06     1348.11     83.79 o
   2  14   1      268.73      312.98     54.71 o
   4  14   1      581.09      571.26     39.73 o
  -2  15   1      439.50      382.95     80.91 o
  -1  15   1      886.94      841.92     70.83 o
   0  15   1      557.56      529.80     60.47 o
   1  15   1      873.93      812.26     67.66 o
   2  15   1      414.71      470.48     95.88 o
  -8   0   2     4200.71     4044.04    191.48 o
  -7   0   2      955.98     1054.99     74.29 o
  -6   0   2    12463.14    12519.67    334.58 o
  -5   0   2     6142.59     6569.22    186.29 o
  -4   0   2    25728.00    26182.15    908.72 o
  -3   0   2     2721.31     2900.36     67.38 o
  -2   0   2    40405.70    39408.71    748.63 o
  -1   0   2    19829.48    20095.51    383.53 o
   0   0   2    54913.13    56704.92   1108.26 o
   1   0   2    35361.91    34436.37   1159.51 o
   2   0   2    38199.88    39437.50   1332.56 o
   3   0   2      665.54      623.09     25.34 o
   4   0   2     2008.13     2284.47    114.60 o
   5   0   2     5208.04     5397.62    122.95 o
   6   0   2     1044.36     1040.59     41.46 o
   7   0   2     1036.05     1126.40     58.16 o
  -8   1   2     2282.22     2287.06    129.28 o
  -7   1   2      118.08      122.08     13.53 o
  -6   1   2     5942.98     5746.02    122.37 o
  -5   1   2      118.19      125.25     14.97 o
  -4   1   2    10028.09     9350.67    349.55 o
  -3   1   2      141.72      233.80     10.65 o
  -2   1   2      382.17      196.95     27.07 o
  -1   1   2      119.47      209.90     12.09 o
   0   1   2    20516.96    21957.58    296.57 o
   1   1   2      124.88      200.11     11.23 o
   2   1   2      351.78      185.43     26.78 o
   3   1   2      478.16      625.97     18.14 o
   4   1   2     5165.86     5024.45    147.13 o
   5   1   2      344.40      404.26     16.70 o
   6   1   2     5140.43     4949.59     94.15 o
   7   1   2      287.32      270.37     17.85 o
   8   1   2     1559.92     1477.97     93.00 o
  -8   2   2      142.19      160.09     21.88 o
  -7   2   2     2889.64     2978.68     68.24 o
  -6   2   2      187.71      152.32     15.26 o
  -5   2   2    10143.26    10609.80    200.69 o
  -4   2   2      745.73      644.97     28.79 o
  -3   2   2    15697.73    16025.56    242.73 o
  -2   2   2     8713.45    10515.65    371.15 o
  -1   2   2    70638.22    79960.51   1515.11 o
   0   2   2     8934.20     9379.46    129.28 o
   1   2   2    70915.30    76696.20   1821.18 o
   2   2   2     9455.29     9899.76    250.50 o
   3   2   2    12759.93    12616.42    212.50 o
   4   2   2     5123.34     5051.23    210.19 o
   5   2   2     8927.01     8777.39    143.10 o
   6   2   2     1958.12     1902.38     47.51 o
   7   2   2     2828.62     2830.68     84.94 o
   8   2   2      906.87      945.00     56.44 o
 -10   3   2      494.81        6.05     31.10 o
  -8   3   2     1934.44     2064.20     76.30 o
  -7   3   2      654.11      656.49     34.26 o
  -6   3   2     3939.97     4112.85     95.02 o
  -5   3   2     1588.16     1643.53     47.22 o
  -4   3   2    11319.35    12297.67    320.76 o
  -3   3   2     3192.07     3234.65     57.30 o
  -2   3   2    15745.04    16845.02    391.59 o
  -1   3   2    10723.96    11418.90    194.93 o
   0   3   2    13160.19    13563.72    186.29 o
   1   3   2    10967.99    11659.32    290.24 o
   2   3   2    16520.33    17323.86    428.45 o
   3   3   2     3683.73     3682.97     82.93 o
   4   3   2     9839.67    10408.25    268.35 o
   5   3   2     2228.54     2312.11     51.54 o
   6   3   2     3074.73     3219.39     79.76 o
   7   3   2      774.13      773.68     36.28 o
   8   3   2     1603.84     1788.36     68.82 o
   9   3   2      319.02       90.12     22.75 o
  -9   4   2      591.14      517.13     50.39 o
  -8   4   2      759.43      743.45     45.21 o
  -7   4   2     1159.19     1227.46     47.80 o
  -6   4   2     1432.60     1325.07     46.65 o
  -5   4   2     2015.70     2175.34     56.72 o
  -4   4   2     3225.01     3293.10    100.49 o
  -3   4   2     5682.05     5725.29    110.28 o
  -2   4   2     8796.24     9512.20    225.74 o
  -1   4   2     3020.64     2837.59     56.44 o
   0   4   2     7698.90     8064.75    115.17 o
   1   4   2     3294.01     3205.86     94.15 o
   2   4   2     8750.64     9343.18    243.88 o
   3   4   2     8897.16     8780.27    225.16 o
   4   4   2     3828.00     3594.86    167.29 o
   5   4   2     4656.11     4728.46    103.66 o
   6   4   2     1327.30     1300.31     46.07 o
   7   4   2     2138.59     2192.33     66.80 o
   8   4   2      735.68      723.29     43.48 o
   9   4   2      620.30      683.27     59.31 o
  -8   5   2     1643.74     1815.14     74.29 o
  -7   5   2      254.09      264.04     24.76 o
  -6   5   2     2295.35     2281.59     66.22 o
  -5   5   2      962.95      991.65     45.21 o
  -4   5   2     5648.74     5584.77    157.21 o
  -3   5   2      602.33      649.00     26.49 o
  -2   5   2    25310.40    24967.36    482.29 o
  -1   5   2     4385.67     4488.32     76.01 o
   0   5   2     4503.14     4281.58     66.51 o
   1   5   2     4633.47     4509.05    104.81 o
   2   5   2    25892.00    27052.00    664.26 o
   3   5   2     1843.83     1824.64     66.80 o
   4   5   2     9114.46     9135.87    358.48 o
   5   5   2     1479.09     1509.06     48.95 o
   6   5   2     3552.78     3484.29     87.82 o
   7   5   2      651.41      739.13     38.30 o
   8   5   2     2283.56     2418.94     86.96 o
  -8   6   2        5.90       39.16     14.97 o
  -7   6   2     2789.09     3061.03     86.96 o
  -6   6   2       82.08       94.15     15.84 o
  -5   6   2     3142.89     3295.70     83.21 o
  -4   6   2      214.05      179.38     38.01 o
  -3   6   2    11899.64    12139.60    455.80 o
  -2   6   2      622.11      542.18     21.88 o
  -1   6   2     4890.28     4520.28     88.11 o
   0   6   2     1442.16     1365.67     28.22 o
   1   6   2     4887.99     4571.25     79.76 o
   2   6   2      734.64      664.84     40.60 o
   3   6   2     8152.18     7626.80    205.01 o
   4   6   2      612.01      649.29     63.35 o
   5   6   2     2978.01     2958.24     76.88 o
   6   6   2      457.18      452.06     28.79 o
   7   6   2     2265.48     2295.12     72.27 o
   8   6   2      188.55      162.11     22.46 o
  -8   7   2      535.95      527.21     40.02 o
  -7   7   2     2134.87     2214.79     72.56 o
  -6   7   2     1230.26     1290.23     49.81 o
  -5   7   2     3999.21     4167.85    100.20 o
  -4   7   2     1221.79     1107.68     86.38 o
  -3   7   2     6511.41     6246.45    176.50 o
  -2   7   2     6731.51     6409.42    136.48 o
  -1   7   2    11983.83    12109.65    193.20 o
   0   7   2     2766.35     2801.89     49.81 o
   1   7   2    11588.49    12090.94    174.49 o
   2   7   2     6373.74     6492.63    141.66 o
   3   7   2     4684.32     4453.19    134.47 o
   4   7   2     1130.11     1112.29     58.45 o
   5   7   2     2205.46     2152.31     63.92 o
   6   7   2      618.45      638.35     34.84 o
   7   7   2     1120.47     1179.95     50.68 o
   8   7   2      338.60      333.14     31.67 o
  -8   8   2      224.11      303.19     31.67 o
  -7   8   2     2005.92     2135.32     72.27 o
  -6   8   2      561.17      643.25     38.01 o
  -5   8   2     3495.48     3470.47     90.12 o
  -4   8   2     1118.23     1068.24     60.47 o
  -3   8   2     4345.66     3983.57    126.98 o
  -2   8   2     1273.42     1312.98     55.57 o
  -1   8   2    15320.54    15034.20    215.66 o
   0   8   2     1521.45     1499.56     33.11 o
   1   8   2    14839.32    15083.15    216.24 o
   2   8   2     1368.95     1456.66     68.53 o
   3   8   2     4800.41     4421.81    136.48 o
   4   8   2     1521.50     1580.76    102.79 o
   5   8   2     4361.82     4253.94    103.94 o
   6   8   2     1092.02     1160.38     48.66 o
   7   8   2     2373.20     2457.81     78.89 o
   8   8   2      376.36      450.91     35.70 o
  -8   9   2      955.04     1041.46     77.17 o
  -7   9   2      902.58      904.69     45.78 o
  -6   9   2     3846.33     3691.89     99.63 o
  -5   9   2     1460.50     1380.36     52.69 o
  -4   9   2     6278.72     5667.41    176.50 o
  -3   9   2     2529.19     2485.16     93.00 o
  -2   9   2    17940.37    16941.77    424.70 o
  -1   9   2     5121.94     4953.33     83.21 o
   0   9   2    27333.98    26568.27    370.86 o
   1   9   2     5079.83     4984.43     92.14 o
   2   9   2    17109.01    17128.92    309.53 o
   3   9   2     1711.96     1619.05     70.54 o
   4   9   2     3558.38     3369.12    175.06 o
   5   9   2     1383.18     1304.63     51.54 o
   6   9   2     1531.26     1543.90     59.60 o
   7   9   2      495.56      553.70     35.42 o
   8   9   2      369.75      353.87     88.11 o
  -7  10   2     1532.00     1501.00     61.62 o
  -6  10   2      122.98      156.64     21.60 o
  -5  10   2     4272.73     4079.74    105.10 o
  -4  10   2      288.94      293.69     29.66 o
  -3  10   2     2441.46     2246.75     88.97 o
  -2  10   2     1978.09     1959.97     82.64 o
  -1  10   2     8922.47     8642.92    148.57 o
   0  10   2     2691.26     2611.28     57.87 o
   1  10   2     8804.09     8387.24    165.85 o
   2  10   2     2187.62     2042.89     60.47 o
   3  10   2     2315.43     2107.97     85.52 o
   4  10   2     1048.28      992.80     49.81 o
   5  10   2     2343.73     2069.38     68.53 o
   6  10   2      652.35      613.88     37.72 o
   7  10   2      977.90      889.72     44.63 o
  -7  11   2      618.89      605.24     82.06 o
  -6  11   2      978.49      894.32     45.49 o
  -5  11   2     1384.92     1285.91     54.13 o
  -4  11   2     2084.44     1862.07     72.85 o
  -3  11   2     1592.65     1396.77     68.53 o
  -2  11   2     4122.03     3847.38    132.16 o
  -1  11   2     3242.34     3182.54     80.33 o
   0  11   2     7292.93     6653.01    135.33 o
   1  11   2     3262.42     3158.35     80.33 o
   2  11   2     4041.86     3843.06    107.11 o
   3  11   2      930.10      875.32     52.12 o
   4  11   2     1904.32     1825.50     85.52 o
   5  11   2      901.74      882.52     44.34 o
   6  11   2      908.66      900.37     46.65 o
   7  11   2      503.00      503.31     78.89 o
  -6  12   2      331.44      275.55     24.19 o
  -5  12   2     1663.90     1442.26     58.16 o
  -4  12   2      307.72      267.49     31.10 o
  -3  12   2     1893.36     1687.58    110.28 o
  -2  12   2      698.03      569.25     35.99 o
  -1  12   2     4494.44     4084.35    115.17 o
   0  12   2      587.46      638.64     42.90 o
   1  12   2     4582.52     4255.67    101.93 o
   2  12   2      645.83      577.31     36.86 o
   3  12   2     1859.79     1643.53     77.17 o
   4  12   2      673.55      707.74     51.54 o
   5  12   2     2076.28     2006.61     70.54 o
   6  12   2      264.23      253.67     24.19 o
  -5  13   2      223.07      211.63     18.72 o
  -4  13   2     2773.85     2572.12     92.43 o
  -3  13   2      167.36       79.47     18.14 o
  -2  13   2     3239.68     2879.92    156.06 o
  -1  13   2      386.90      350.13     37.14 o
   0  13   2     3803.20     3401.08    137.06 o
   1  13   2      369.89      353.01     36.86 o
   2  13   2     3343.15     3084.06     97.32 o
   3  13   2      335.34      336.60     35.70 o
   4  13   2     1540.25     1379.49     63.92 o
   5  13   2      145.20      140.22     16.12 o
  -4  14   2      631.17      598.04     40.02 o
  -2  14   2     1435.17     1178.23    113.16 o
  -1  14   2     1329.59     1299.45     81.77 o
   0  14   2     1579.63     1577.30     89.84 o
   1  14   2     1361.71     1292.83     81.77 o
   2  14   2     1456.02     1459.54     87.24 o
   4  14   2      957.40      914.19     52.40 o
  -2  15   2     1824.41     1744.31    144.54 o
  -1  15   2      585.11      598.90     61.91 o
   0  15   2     1865.73     1972.35    106.25 o
   1  15   2      606.68      592.28     59.89 o
   2  15   2     1892.65     1822.05    159.80 o
   8   0   2      607.13      360.21     37.72 o
   7   0   2     1705.97     1079.18     75.73 o
   6   0   2     1719.64      969.19     40.89 o
   5   0   2     8575.59     5136.46    118.34 o
   4   0   2     3306.60     2207.30    109.13 o
  -4   0   4     4921.71     2964.28    138.21 o
  -5   0   4       12.81       10.08     10.37 o
  -6   0   4      724.00      516.55     28.22 o
  -7   0   4       52.36       46.65     10.94 o
  -8   1   3     1532.43     1624.81     76.88 o
  -7   1   3      326.95      330.55     22.17 o
  -6   1   3     4930.31     4877.61     83.50 o
  -5   1   3      405.25      435.07     19.00 o
  -4   1   3     5164.96     5357.02    215.09 o
  -3   1   3     2535.39     2606.38     44.34 o
  -2   1   3     3255.31     3278.13    125.54 o
  -1   1   3     3880.99     4326.50     87.53 o
   0   1   3    13232.58    13897.73    205.59 o
   1   1   3     3924.25     4104.79    100.78 o
   2   1   3     3493.11     3259.99     92.43 o
   3   1   3     3511.60     3073.12     59.03 o
   4   1   3     2036.59     1944.13     73.14 o
   5   1   3     9106.86     9364.49    140.22 o
   6   1   3     1526.03     1447.16     39.45 o
   7   1   3     2749.70     2997.40    112.01 o
   8   1   3      584.19      541.03     50.10 o
  -8   2   3      810.14      986.75     57.59 o
  -7   2   3     2369.63     2725.87     64.79 o
  -6   2   3     1638.83     1730.77     45.49 o
  -5   2   3     7368.11     8297.40    126.40 o
  -4   2   3     4462.43     4813.11    113.16 o
  -3   2   3     3962.90     3655.61     63.92 o
  -2   2   3     3574.43     3835.57     80.91 o
  -1   2   3     1069.28     1328.82     28.79 o
   0   2   3       27.44       53.56      4.61 o
   1   2   3     1064.26     1232.36     25.63 o
   2   2   3     3394.29     3615.88     77.74 o
   3   2   3     4476.23     4351.55     79.47 o
   4   2   3    19702.08    20610.05    730.20 o
   5   2   3     2678.17     2883.95     65.94 o
   6   2   3     6680.95     7092.11    127.27 o
   7   2   3      973.04     1049.81     41.17 o
   8   2   3     2345.60     2786.63    112.58 o
 -10   3   3      294.87       47.51     24.47 o
  -8   3   3     1485.21     1609.84     65.94 o
  -7   3   3      682.88      724.44     35.70 o
  -6   3   3     2825.91     3181.10     69.68 o
  -5   3   3     2013.54     2261.72     70.26 o
  -4   3   3     9664.97    10326.19    273.83 o
  -3   3   3      130.22      170.46      9.79 o
  -2   3   3    30281.84    32719.13    753.81 o
  -1   3   3       61.79       75.15      8.64 o
   0   3   3    14273.79    15130.37    207.60 o
   1   3   3       66.49      106.82     14.97 o
   2   3   3    29509.61    32322.93    781.45 o
   3   3   3      381.33      413.19     16.12 o
   4   3   3     3844.24     3700.82     72.56 o
   5   3   3      827.00      914.48     27.64 o
   6   3   3     1054.12     1076.87     40.02 o
   7   3   3      308.05      378.92     26.49 o
   8   3   3      451.75      448.60     37.72 o
   9   3   3      165.30       68.53     23.61 o
  -9   4   3      783.62      740.85     61.62 o
  -8   4   3      714.38      660.23     42.33 o
  -7   4   3     2064.70     2246.18     67.95 o
  -6   4   3     1194.17     1315.28     46.65 o
  -5   4   3     4881.24     4872.42    104.81 o
  -4   4   3     3514.55     3653.31    109.70 o
  -3   4   3     2321.41     2373.15     46.07 o
  -2   4   3     3095.10     3159.79     83.79 o
  -1   4   3     8132.65     7924.82    140.80 o
   0   4   3      168.39      143.68      7.49 o
   1   4   3     7495.53     7944.11    168.73 o
   2   4   3     3027.20     2954.78     92.71 o
   3   4   3     1546.16     1499.56     56.44 o
   4   4   3      892.03      913.90     69.97 o
   5   4   3     1906.52     1847.96     53.84 o
   6   4   3      311.53      264.04     20.73 o
   7   4   3      643.53      580.76     33.69 o
   8   4   3      323.90      320.47     25.91 o
  -8   5   3     1944.98     2276.98     84.94 o
  -7   5   3      573.18      684.71     36.86 o
  -6   5   3     3102.96     3387.84     86.38 o
  -5   5   3     1295.32     1443.70     56.15 o
  -4   5   3     7843.76     8604.05    230.64 o
  -3   5   3     1478.09     1684.99     36.28 o
  -2   5   3     5422.75     5157.48    111.43 o
  -1   5   3     3340.30     3438.80     61.91 o
   0   5   3     8326.33     8559.71    123.81 o
   1   5   3     3645.66     3637.19     64.50 o
   2   5   3     5553.33     5374.87    153.76 o
   3   5   3     1154.16     1264.90     52.69 o
   4   5   3     5968.09     5749.18    245.61 o
   5   5   3     5493.60     6152.00    129.86 o
   6   5   3     1981.62     1993.95     60.75 o
   7   5   3     2938.83     3202.12     87.53 o
   8   5   3     1009.90     1164.41     57.01 o
  -8   6   3      155.25      177.37     22.17 o
  -7   6   3     1987.65     2376.61     74.57 o
  -6   6   3      379.88      405.99     27.93 o
  -5   6   3     2724.67     3066.50     92.71 o
  -4   6   3      567.32      617.62     59.89 o
  -3   6   3      689.43      723.29     29.37 o
  -2   6   3     1764.49     1823.20     48.95 o
  -1   6   3     3259.63     3281.59     60.47 o
   0   6   3     2664.63     2867.83     49.52 o
   1   6   3     3683.35     3560.02     75.44 o
   2   6   3     1694.43     1953.06     74.57 o
   3   6   3      652.75      654.19     38.30 o
   4   6   3      575.32     1389.28     61.62 o
   5   6   3     1093.90     1071.98     41.75 o
   6   6   3     2697.61     2905.26     79.47 o
   7   6   3      850.91      918.51     43.19 o
   8   6   3     1066.49     1341.49     63.06 o
  -8   7   3      283.57      307.23     31.67 o
  -7   7   3      987.46     1208.17     51.83 o
  -6   7   3      551.67      608.98     33.98 o
  -5   7   3     1918.42     2190.03     76.01 o
  -4   7   3      950.28     1095.01     85.52 o
  -3   7   3      216.88      233.51     13.82 o
  -2   7   3      440.85      431.90     20.16 o
  -1   7   3     1236.11     1448.60     34.55 o
   0   7   3       27.59       26.78      4.61 o
   1   7   3     1315.63     1459.54     31.10 o
   2   7   3      463.55      430.75     25.63 o
   3   7   3      195.28      227.76     26.78 o
   4   7   3      487.71      529.51     52.69 o
   5   7   3      424.27      431.61     27.64 o
   6   7   3       59.30       73.42     16.12 o
   7   7   3      272.11      302.91     26.49 o
   8   7   3        8.84       44.34     15.84 o
  -8   8   3      445.99      433.63     38.87 o
  -7   8   3     2335.07     2549.37     80.05 o
  -6   8   3     1269.98     1249.64     51.25 o
  -5   8   3     4252.24     4281.58    104.23 o
  -4   8   3     1639.42     1665.12     77.17 o
  -3   8   3     6221.32     5949.59    173.05 o
  -2   8   3     2175.25     2068.23     57.30 o
  -1   8   3    13402.32    13119.15    211.06 o
   0   8   3     4115.30     4133.87     69.97 o
   1   8   3    13293.80    13213.02    191.48 o
   2   8   3     2018.17     2078.89     84.65 o
   3   8   3     6606.18     6030.50    174.78 o
   4   8   3     1569.16     1662.53    106.82 o
   5   8   3     2129.70     2016.12     63.63 o
   6   8   3     1615.71     1798.44     62.19 o
   7   8   3      967.53     1038.87     48.95 o
   8   8   3      494.70      554.56     36.28 o
  -8   9   3      307.30      412.90     50.39 o
  -7   9   3      459.56      501.29     34.84 o
  -6   9   3     1262.00     1510.79     57.87 o
  -5   9   3     1254.01     1338.89     51.83 o
  -4   9   3     2941.80     3112.57    116.33 o
  -3   9   3      261.70      276.13     32.25 o
  -2   9   3      152.29      160.67     33.69 o
  -1   9   3     1415.32     1398.78     33.98 o
   0   9   3        3.35       -2.59      4.03 o
   1   9   3     1316.46     1388.13     38.30 o
   2   9   3      153.68      227.47     21.02 o
   3   9   3      321.49      391.59     35.70 o
   4   9   3     1179.91     1298.58     94.15 o
   5   9   3     5893.73     6067.64    137.92 o
   6   9   3      988.60     1029.65     46.93 o
   7   9   3     2832.77     3069.67     92.14 o
   8   9   3      486.96      638.35     99.34 o
  -7  10   3      866.65      818.60     43.77 o
  -6  10   3      546.51      631.15     38.30 o
  -5  10   3     2061.30     2041.17     67.95 o
  -4  10   3      876.31      934.35     49.24 o
  -3  10   3      564.12      541.89     40.89 o
  -2  10   3      252.70      217.10     33.98 o
  -1  10   3     1448.89     1350.12     39.16 o
   0  10   3      578.94      546.21     23.61 o
   1  10   3     1318.80     1330.26     45.21 o
   2  10   3      211.47      179.10     23.32 o
   3  10   3      614.91      604.95     43.19 o
   4  10   3      304.09      282.18     33.98 o
   5  10   3      635.49      612.72     36.28 o
   6  10   3      344.90      314.71     27.93 o
   7  10   3      193.05      171.32     19.00 o
  -7  11   3      456.48      522.02     81.20 o
  -6  11   3      891.77      879.06     45.78 o
  -5  11   3      877.55      904.40     45.21 o
  -4  11   3     1844.86     1776.27     70.83 o
  -3  11   3     1453.96     1230.63    100.49 o
  -2  11   3     1393.40     1334.86     70.83 o
  -1  11   3     1833.35     1606.10     51.25 o
   0  11   3     1717.20     1678.94     45.21 o
   1  11   3     1764.05     1653.03     53.27 o
   2  11   3     1427.78     1403.97     56.72 o
   3  11   3     1102.20      972.35     55.57 o
   4  11   3      263.28      254.82     33.40 o
   5  11   3     1001.63      923.98     44.92 o
   6  11   3      558.99      514.54     33.98 o
   7  11   3      354.64      378.35     73.42 o
  -6  12   3      304.41      286.21     27.35 o
  -5  12   3     1967.98     1939.81     69.10 o
  -4  12   3      741.69      728.47     46.07 o
  -3  12   3     1139.76     1078.89     82.35 o
  -2  12   3     1921.78     1861.50     68.82 o
  -1  12   3     3171.98     3207.01     98.47 o
   0  12   3     2176.17     2119.20     75.15 o
   1  12   3     3333.05     3188.30     83.50 o
   2  12   3     1961.61     1872.44     69.68 o
   3  12   3     1174.37     1096.74     61.04 o
   4  12   3     3248.27     3333.70    127.55 o
   5  12   3     1227.82     1167.57     52.40 o
   6  12   3     1358.25     1328.24     57.30 o
  -5  13   3      139.94      170.46     18.43 o
  -4  13   3     1313.89     1221.71     60.18 o
  -3  13   3       74.79       55.28     11.52 o
  -2  13   3      472.98      361.65     70.26 o
  -1  13   3      246.88      247.34     34.84 o
   0  13   3      375.82      446.59     52.12 o
   1  13   3      263.79      260.29     33.98 o
   2  13   3      468.01      465.01     32.54 o
   4  13   3      518.57      498.70     35.70 o
   5  13   3     1506.87     1581.05     63.06 o
  -4  14   3      863.81      814.57     48.09 o
  -2  14   3      632.60      523.46     62.77 o
  -1  14   3       21.65       45.78     29.37 o
   0  14   3      612.75      691.62     65.65 o
   1  14   3       22.82       47.51     27.93 o
   2  14   3      671.07      638.35     64.79 o
   4  14   3      238.91      147.13     20.44 o
  -2  15   3     2402.31     2044.33    157.21 o
  -1  15   3     1906.14     1898.35    106.25 o
   0  15   3     2665.89     2641.80    126.98 o
   1  15   3     1945.89     1923.69    107.40 o
   2  15   3     2340.06     2520.29    189.46 o
  -8   0   4       22.30       11.52     18.72 o
  -7   0   4       31.80       31.10     15.84 o
  -6   0   4      439.69      542.18     28.51 o
  -5   0   4        7.78       20.44     14.40 o
  -4   0   4     2989.01     3484.01    150.59 o
  -3   0   4      162.14      226.89     14.97 o
  -2   0   4     3287.90     3471.05     75.44 o
  -1   0   4      707.33      881.65     42.61 o
   0   0   4    31807.57    33722.29    643.25 o
   1   0   4      806.29      958.53     44.34 o
   2   0   4     2726.67     3053.83    122.95 o
   3   0   4       63.77       18.72      7.20 o
   4   0   4       62.50      131.30     33.11 o
   5   0   4       68.65       66.22     13.24 o
   6   0   4      112.01      152.61     16.12 o
   7   0   4        0.87       -7.77     39.45 o
  -8   1   4      482.52      525.19     31.10 o
  -7   1   4     3242.40     3131.86     92.43 o
  -6   1   4     1264.44     1390.43     33.98 o
  -5   1   4    10768.55    10365.92    167.87 o
  -4   1   4     1685.08     1779.15     93.29 o
  -3   1   4    15678.52    14829.19    207.31 o
  -2   1   4      689.22      704.29     39.16 o
  -1   1   4    63504.98    68638.36   1300.60 o
   0   1   4     3741.74     3957.08     57.01 o
   1   1   4    63492.16    63198.41   1040.59 o
   2   1   4      832.97      814.57     34.55 o
   3   1   4     6700.67     6067.64    107.98 o
   4   1   4     4404.57     4322.47    131.01 o
   5   1   4     7499.44     6937.20    107.98 o
   6   1   4     1560.29     1602.93     42.04 o
   7   1   4     2276.45     2290.52     93.87 o
   8   1   4      461.29      436.80     38.87 o
  -8   2   4     2844.77     2826.65    156.64 o
  -7   2   4     1089.95     1145.40     42.04 o
  -6   2   4     8114.78     7722.40    156.92 o
  -5   2   4     3034.70     2951.61     55.00 o
  -4   2   4    23807.07    24043.38    484.31 o
  -3   2   4     3828.08     3551.09     63.06 o
  -2   2   4    60151.18    64841.08   1226.31 o
  -1   2   4    10162.66    11427.54    194.64 o
   0   2   4    97791.44    97562.23   1312.12 o
   1   2   4    10295.40    11159.47    189.46 o
   2   2   4    60316.17    60171.36   1374.89 o
   3   2   4     2678.61     2566.07     50.68 o
   4   2   4    18657.23    17652.10    419.23 o
   5   2   4     2365.24     2178.80     53.56 o
   6   2   4     9238.38     8797.83    172.76 o
   7   2   4      848.34      747.77     34.55 o
   8   2   4     3289.51     3426.71    173.62 o
 -10   3   4      364.14      119.78     27.07 o
  -9   3   4      197.48      267.49     30.52 o
  -8   3   4      375.73      476.53     33.98 o
  -7   3   4      367.65      345.52     28.51 o
  -6   3   4      877.81      989.92     45.49 o
  -5   3   4      975.91     1084.94     31.10 o
  -4   3   4     3208.33     3713.49    116.33 o
  -3   3   4     2311.71     2539.58     48.37 o
  -2   3   4      259.31      405.99     17.56 o
  -1   3   4     3661.07     3700.82     69.97 o
   0   3   4      640.39      700.26     15.84 o
   1   3   4     4141.77     3866.09     64.50 o
   2   3   4      233.34      287.93     15.26 o
   3   3   4     3669.33     3521.44     65.94 o
   4   3   4     1131.85     1196.37     30.52 o
   5   3   4     2284.81     2262.59     59.89 o
   6   3   4     1013.47     1093.00     40.89 o
   7   3   4      711.65      786.92     36.57 o
   8   3   4      347.71      437.95     34.26 o
  -9   4   4      314.31      448.31     48.37 o
  -8   4   4      293.50      263.75     29.08 o
  -7   4   4      530.73      644.11     39.45 o
  -6   4   4      291.07      235.53     21.31 o
  -5   4   4     1571.61     1857.46     46.07 o
  -4   4   4      924.83      948.74     27.93 o
  -3   4   4        3.29       12.96      4.89 o
  -2   4   4     4817.88     5198.37    132.45 o
  -1   4   4       65.00       76.88      9.50 o
   0   4   4      454.85      518.86     14.11 o
   1   4   4       53.71       45.21      5.18 o
   2   4   4     5377.99     5468.16    152.89 o
   3   4   4       12.24       25.34     12.38 o
   4   4   4     1730.65     1834.72     74.29 o
   5   4   4     1433.47     1588.53     49.52 o
   6   4   4      469.87      403.97     25.63 o
   7   4   4     1096.66     1186.29     46.93 o
   8   4   4      374.95      360.78     30.52 o
  -8   5   4      927.09     1152.03     57.01 o
  -7   5   4     3486.90     3770.50    114.60 o
  -6   5   4     1758.07     2000.86     61.33 o
  -5   5   4     6564.00     6890.84    167.29 o
  -4   5   4     5283.09     5787.77    163.83 o
  -3   5   4    19238.29    19751.14    335.16 o
  -2   5   4     7062.71     7197.21    151.17 o
  -1   5   4    48347.36    49573.36    728.47 o
   0   5   4     5212.39     5280.14     80.62 o
   1   5   4    49132.18    50975.32    686.44 o
   2   5   4     7430.34     7636.88    207.60 o
   3   5   4    27767.66    26909.48    641.52 o
   4   5   4     5666.95     5998.25    179.67 o
   5   5   4     9394.87     9033.65    177.94 o
   6   5   4     2150.30     2226.60     65.07 o
   7   5   4     4859.23     4828.95    116.04 o
   8   5   4      980.14      951.62     51.25 o
  -8   6   4     1293.73     1322.48     63.63 o
  -7   6   4      739.15      886.26     43.48 o
  -6   6   4     3268.94     3339.17     87.53 o
  -5   6   4      941.63     1106.82     49.24 o
  -4   6   4     6845.41     7341.46    301.47 o
  -3   6   4      875.13      896.63     25.34 o
  -2   6   4    38984.63    38764.89    745.46 o
  -1   6   4     2127.21     1974.94     41.75 o
   0   6   4    32676.41    34462.86    469.62 o
   1   6   4     2092.18     2068.81     38.30 o
   2   6   4    39423.28    41388.83   1006.62 o
   3   6   4     1827.35     1878.20     70.83 o
   4   6   4    14922.07    14833.51    392.74 o
   5   6   4     1110.47     1167.00     43.77 o
   6   6   4     5665.61     5323.33    122.08 o
   7   6   4      334.50      372.87     29.08 o
   8   6   4     2525.22     2645.54     94.15 o
  -8   7   4        9.28       46.36     18.14 o
  -7   7   4      272.06      304.63     27.07 o
  -6   7   4       71.87       50.96     15.26 o
  -5   7   4      364.05      391.59     29.95 o
  -4   7   4      476.16      600.63     63.92 o
  -3   7   4      541.85      555.14     59.03 o
  -2   7   4      190.17      208.46     15.55 o
  -1   7   4      872.12      865.24     22.75 o
   0   7   4      915.91      934.06     23.32 o
   1   7   4      722.58      789.23     23.61 o
   2   7   4      189.25      251.94     30.23 o
   3   7   4      370.00      353.87     31.67 o
   4   7   4       11.94       65.65     21.88 o
   5   7   4       72.64       67.95     14.97 o
   6   7   4       29.70       72.85     16.12 o
   7   7   4       58.81       82.06     16.99 o
   8   7   4       12.34      131.01     41.75 o
  -8   8   4      558.50      581.34     47.22 o
  -7   8   4      839.52      995.68     47.51 o
  -6   8   4     1766.96     1936.07     65.36 o
  -5   8   4     1835.46     2019.00     73.71 o
  -4   8   4     1643.75     1665.99    112.01 o
  -3   8   4      591.71      583.64     40.31 o
  -2   8   4     6582.47     6686.12    145.69 o
  -1   8   4      994.27      939.24     27.93 o
   0   8   4     7800.90     8089.23    123.52 o
   1   8   4      875.57      916.78     29.08 o
   2   8   4     6399.61     6878.46    164.12 o
   3   8   4      332.93      414.91     35.99 o
   4   8   4     3317.93     2942.40    111.72 o
   5   8   4     2614.03     2673.18     75.73 o
   6   8   4     1918.95     1851.13     63.35 o
   7   8   4     1253.36     1326.23     55.28 o
   8   8   4      862.76      852.57     50.39 o
  -8   9   4      587.91      560.32     67.95 o
  -7   9   4     3371.54     3617.32    102.50 o
  -6   9   4     1200.67     1175.64     50.68 o
  -5   9   4     6932.15     6641.49    147.13 o
  -4   9   4     1426.17     1319.31     71.12 o
  -3   9   4     8786.70     8569.21    236.97 o
  -2   9   4     1727.32     1539.30    104.52 o
  -1   9   4    24229.28    24058.06    374.60 o
   0   9   4     1524.97     1535.27     35.42 o
   1   9   4    23380.38    23709.66    364.52 o
   2   9   4     1545.87     1594.58     50.39 o
   3   9   4     8039.47     7556.26    213.94 o
   4   9   4      219.58      222.86     36.57 o
   5   9   4     5474.61     5192.61    123.24 o
   6   9   4      185.02      176.50     21.88 o
   7   9   4     2431.11     2408.86     78.89 o
  -7  10   4      181.98      156.06     21.31 o
  -6  10   4      418.53      444.86     35.42 o
  -5  10   4      579.74      597.46     36.57 o
  -4  10   4      348.24      298.88     42.90 o
  -3  10   4      119.68      110.57     22.75 o
  -2  10   4      519.61      496.97     44.05 o
  -1  10   4      460.63      415.78     17.85 o
   0  10   4     1236.52     1219.98     35.99 o
   1  10   4      458.34      419.23     24.76 o
   2  10   4      505.69      523.18     33.69 o
   3  10   4      132.36       73.42     20.16 o
   4  10   4      783.65      761.30     53.27 o
   5  10   4       72.00       59.60     17.28 o
   6  10   4      557.83      503.60     33.98 o
   7  10   4       72.54       87.53     13.24 o
  -7  11   4      304.69      410.59     82.64 o
  -6  11   4      477.07      510.51     38.01 o
  -5  11   4      933.29      912.18     45.21 o
  -4  11   4      225.33      239.85     27.93 o
  -3  11   4      278.01      366.83     41.17 o
  -2  11   4      111.26       97.32     33.11 o
  -1  11   4      775.34      672.90     40.31 o
   0  11   4       54.67       87.82     16.41 o
   1  11   4      774.39      793.26     35.70 o
   2  11   4      125.23      112.87     19.29 o
   3  11   4      105.31      132.16     25.34 o
   4  11   4     1175.26     1120.64     66.80 o
   5  11   4       70.30      111.72     17.85 o
   6  11   4      675.79      722.43     40.31 o
  -6  12   4     1555.72     1477.68     60.47 o
  -5  12   4     1097.62     1137.63     51.54 o
  -4  12   4     3621.43     3373.73    109.13 o
  -3  12   4      347.64      429.89     56.72 o
  -2  12   4     6204.17     6238.38    194.64 o
  -1  12   4     1337.81     1369.99     60.18 o
   0  12   4     7502.43     7249.90    177.08 o
   1  12   4     1423.74     1383.81     49.24 o
   2  12   4     6400.31     6248.46    158.65 o
   3  12   4      672.09      699.10     74.86 o
   4  12   4     2790.88     2595.15    108.84 o
   5  12   4     2106.25     2141.37     73.42 o
   6  12   4     1707.80     1595.73     88.40 o
  -6  13   4      235.91      344.08     84.36 o
  -5  13   4     1798.30     1702.84     65.07 o
  -4  13   4      558.10      494.96     35.99 o
  -3  13   4     2838.70     2504.74    143.10 o
  -2  13   4      668.33      456.09     75.44 o
  -1  13   4     6338.20     6088.37    206.16 o
   0  13   4      827.43      783.18     64.79 o
   1  13   4     6564.04     6269.77    163.83 o
   2  13   4      671.31      602.93     39.73 o
   4  13   4      203.74      194.07     22.46 o
   5  13   4     2196.16     1905.84     70.26 o
  -4  14   4      219.48      181.40     89.55 o
  -2  14   4      124.06       40.31     82.64 o
  -1  14   4       75.38      107.98     36.86 o
   0  14   4       74.16       63.92     28.79 o
   1  14   4       78.39      100.78     31.96 o
   2  14   4      144.21      183.99     50.10 o
   4  14   4      110.80       95.59     19.29 o
  -2  15   4      178.91      158.94     62.48 o
  -1  15   4      251.69      256.26     49.52 o
   0  15   4      161.59      247.05     50.10 o
   1  15   4      275.36      265.48     49.24 o
   7   0   4        1.42       28.51     19.87 o
   6   0   4      184.44      139.94     19.00 o
   5   0   4      113.04      102.22     17.28 o
   4   0   4      102.91       46.07     31.38 o
  -4   0   6       65.73       56.15     27.07 o
  -5   0   6    13156.29     7388.97    161.82 o
  -6   0   6        6.29        4.03     18.43 o
  -7   0   6     5719.95     3697.65    128.99 o
  -8   1   5      530.97      535.56     32.25 o
  -7   1   5     1981.00     2059.59     60.75 o
  -6   1   5     1688.11     1659.08     38.58 o
  -5   1   5     6320.64     6615.29    113.73 o
  -4   1   5     5043.41     4670.87    188.60 o
  -3   1   5     6060.41     6091.25     91.56 o
  -2   1   5    17891.28    17484.23    558.02 o
  -1   1   5     6529.54     6599.17    113.73 o
   0   1   5    15705.27    16481.65    224.30 o
   1   1   5     6386.05     6134.44     97.32 o
   2   1   5    17314.94    16875.54    413.76 o
   3   1   5     6020.11     5500.98     99.34 o
   4   1   5     7494.52     7111.69    197.81 o
   5   1   5     2506.73     2810.24     52.40 o
   6   1   5     2453.77     2468.75     56.15 o
   7   1   5     1164.60     1281.31     64.50 o
   8   1   5     1529.29     1657.06     95.02 o
  -8   2   5     2708.83     3050.66    166.71 o
  -7   2   5      717.78      775.70     34.26 o
  -6   2   5     7670.30     8267.17    145.98 o
  -5   2   5     2044.78     2084.07     43.19 o
  -4   2   5    15362.15    17604.02    360.49 o
  -3   2   5       57.24      104.81      8.35 o
  -2   2   5     4084.44     4379.77     93.29 o
  -1   2   5      687.38      858.91     19.87 o
   0   2   5     2397.55     2384.67     38.01 o
   1   2   5      722.01      843.36     19.29 o
   2   2   5     3723.33     4068.80    105.10 o
   3   2   5        2.22        6.33      2.30 o
   4   2   5     6901.91     7050.65    179.96 o
   5   2   5      758.69      790.38     27.64 o
   6   2   5     3704.12     3968.02     91.85 o
   7   2   5      240.81      269.51     19.87 o
   8   2   5     1363.92     1560.03     97.61 o
  -9   3   5      261.45      319.61     38.30 o
  -8   3   5      422.25      512.24     36.57 o
  -7   3   5      617.87      741.43     41.17 o
  -6   3   5     1230.82     1276.70     44.63 o
  -5   3   5     2223.52     2456.66     52.98 o
  -4   3   5     1373.72     1401.66     37.72 o
  -3   3   5      319.44      333.72     14.11 o
  -2   3   5     3574.83     3878.19     84.94 o
  -1   3   5     6139.56     6840.46    108.26 o
   0   3   5    14182.56    14397.87    199.25 o
   1   3   5     6632.96     6920.50    110.28 o
   2   3   5     3867.54     3570.39     79.76 o
   3   3   5       85.57       73.71      5.47 o
   4   3   5    12683.77    12955.32    256.84 o
   5   3   5     1975.38     1976.38     55.00 o
   6   3   5     5377.87     5494.94    119.49 o
   7   3   5      475.45      517.42     29.95 o
   8   3   5     1889.76     1967.74     91.56 o
  -9   4   5      527.47      713.79     62.48 o
  -8   4   5      341.09      367.69     31.96 o
  -7   4   5     1329.27     1376.33     59.89 o
  -6   4   5      399.42      420.96     29.95 o
  -5   4   5     1737.05     1750.35     44.92 o
  -4   4   5     1549.54     1721.85     42.90 o
  -3   4   5     5332.52     5789.21     97.90 o
  -2   4   5     8300.22     9545.60    233.23 o
  -1   4   5     9197.89     9644.94    150.88 o
   0   4   5      874.25      869.56     19.58 o
   1   4   5     9557.36     9761.84    152.61 o
   2   4   5     8646.31     9568.34    250.21 o
   3   4   5     5751.90     5273.52    146.85 o
   4   4   5     1221.27     1256.83     86.09 o
   5   4   5     7451.74     7413.16    149.44 o
   6   4   5      451.66      442.56     26.78 o
   7   4   5     3141.79     3202.41     85.80 o
   8   4   5      224.81      263.46     26.49 o
  -8   5   5      934.19     1025.05     54.71 o
  -7   5   5     4077.75     4911.01    138.50 o
  -6   5   5     2136.63     2374.88     68.24 o
  -5   5   5     7809.51     8860.03    154.33 o
  -4   5   5     5619.02     6116.88    140.22 o
  -3   5   5      984.42     2220.55     89.26 o
  -2   5   5    13736.63    14915.86    297.44 o
  -1   5   5      844.76      917.93     25.63 o
   0   5   5    16138.25    16865.46    234.95 o
   1   5   5      873.04      918.22     21.31 o
   2   5   5    13752.74    15144.19    384.97 o
   3   5   5      144.40      181.11     23.32 o
   4   5   5     2862.77     3139.06    156.64 o
   5   5   5     3253.82     3462.70     84.65 o
   6   5   5     1282.13     1363.08     48.66 o
   7   5   5     1640.32     1708.89     59.03 o
   8   5   5      396.45      426.43     33.40 o
  -8   6   5     2240.66     2667.14     95.88 o
  -7   6   5      311.93      406.28     33.11 o
  -6   6   5     5027.55     5464.42    124.39 o
  -5   6   5     1134.43     1285.34     52.98 o
  -4   6   5    13371.26    14510.16    300.60 o
  -3   6   5     4481.49     4765.89    168.44 o
  -2   6   5     7421.04     6817.71    147.42 o
  -1   6   5     6204.48     6172.74     95.59 o
   0   6   5     3965.86     4058.43     66.22 o
   1   6   5     6123.62     6312.10     96.17 o
   2   6   5     6770.10     7154.88    200.69 o
   3   6   5     3119.75     3217.67    104.52 o
   4   6   5     4608.91     4712.91    151.45 o
   5   6   5     2231.90     2197.51     63.63 o
   6   6   5     1589.97     1617.61     55.86 o
   7   6   5     1062.90     1124.67     47.80 o
   8   6   5      813.78      938.67     52.12 o
   9   6   5      384.45      501.58    102.50 o
  -8   7   5       14.87       78.32     16.99 o
  -7   7   5       56.44       37.43     15.26 o
  -6   7   5       28.46       52.12     16.12 o
  -5   7   5       61.93       71.12     17.56 o
  -4   7   5       13.77       63.06     36.28 o
  -3   7   5     1392.57     1205.58     86.96 o
  -2   7   5      193.23      236.68     16.41 o
  -1   7   5      202.89      152.61     10.65 o
   0   7   5     1134.21     1183.12     27.64 o
   1   7   5      171.00      128.99      8.35 o
   2   7   5      182.06      291.39     24.47 o
   3   7   5      708.48      687.30     41.17 o
   4   7   5     4687.01     5209.60    167.29 o
   5   7   5      182.13      139.65     17.85 o
   6   7   5     3587.99     3944.99    100.78 o
   7   7   5       79.36       74.86     13.24 o
   8   7   5     1243.62     1475.95     68.53 o
  -8   8   5      711.93      672.61     55.86 o
  -7   8   5     1493.49     1549.95     60.75 o
  -6   8   5     1600.68     1784.62     61.91 o
  -5   8   5     3138.61     3033.96     96.17 o
  -4   8   5     2734.66     2948.45    159.80 o
  -3   8   5     3925.04     3736.52    178.81 o
  -2   8   5      142.10      105.38     11.81 o
  -1   8   5     9821.70     9216.78    139.36 o
   0   8   5     1079.53     1139.36     31.38 o
   1   8   5     9512.16     9355.27    177.66 o
   2   8   5      123.92      148.00     25.05 o
   3   8   5     1909.59     1831.84     74.86 o
   4   8   5      522.82      626.55     45.49 o
   5   8   5     3155.89     3117.75     84.08 o
   6   8   5      553.73      560.61     34.55 o
   7   8   5     1356.13     1457.52     57.87 o
   8   8   5      131.12      125.83     17.28 o
  -8   9   5      114.29      123.81     33.11 o
  -7   9   5     2007.44     2418.65     80.05 o
  -6   9   5      167.39      151.17     23.03 o
  -5   9   5     4510.21     5178.21    143.10 o
  -4   9   5      185.02      208.46     50.39 o
  -3   9   5       79.67      111.14     19.87 o
  -2   9   5       39.86       51.83     33.40 o
  -1   9   5        4.98       35.70      6.91 o
   0   9   5      237.17      224.30     12.96 o
   1   9   5        5.15       52.12     12.96 o
   2   9   5       38.83       37.72     17.56 o
   3   9   5       56.31       72.85     16.70 o
   4   9   5      560.13      475.67     42.61 o
   5   9   5     1858.35     2009.78     66.22 o
   6   9   5      530.97      532.68     35.13 o
   7   9   5     1054.74     1232.07     53.27 o
  -7  10   5       64.82      103.66     14.68 o
  -6  10   5      513.14      543.91     35.99 o
  -5  10   5       61.42       52.40     17.85 o
  -4  10   5      760.68      678.66     56.15 o
  -3  10   5      134.96      113.73     27.93 o
  -2  10   5     3005.70     3019.57    167.00 o
  -1  10   5      641.93      665.99     24.47 o
   0  10   5     2759.62     2652.74     59.60 o
   1  10   5      725.38      705.73     32.25 o
   2  10   5     3203.67     2945.86     88.40 o
   3  10   5      593.11      551.68     41.46 o
   4  10   5      911.67      685.57     51.83 o
   5  10   5     1955.49     1906.13     65.65 o
   6  10   5      732.74      690.75     40.31 o
   7  10   5     1052.93     1065.07     49.81 o
  -6  11   5      798.79      779.15     42.33 o
  -5  11   5       71.54        5.76     15.84 o
  -4  11   5     1349.12     1261.73     59.03 o
  -3  11   5      207.98      238.12     42.90 o
  -2  11   5     2781.85     2586.80    103.66 o
  -1  11   5      549.23      523.18     35.99 o
   0  11   5     3164.70     3050.66     67.95 o
   1  11   5      511.34      517.13     29.37 o
   2  11   5     2807.64     2619.34     84.65 o
   3  11   5      329.75      406.28     40.89 o
   4  11   5     4999.20     4952.47    166.43 o
   5  11   5       98.71       67.09     15.55 o
   6  11   5     2345.28     2408.86     79.76 o
  -6  12   5     1433.43     1469.62     68.82 o
  -5  12   5     2344.22     2228.32     74.86 o
  -4  12   5     2377.37     2554.55     91.28 o
  -3  12   5     2910.49     2756.40    152.89 o
  -2  12   5      532.46      537.00     53.27 o
  -1  12   5     5896.51     5463.27    143.10 o
   0  12   5      276.22      374.89     33.69 o
   1  12   5     5811.61     5688.72    128.13 o
   2  12   5      466.51      538.44     33.98 o
   3  12   5     2180.97     2157.49    130.15 o
   4  12   5      955.74     1069.96     66.80 o
   5  12   5      993.57      879.35     44.05 o
  -5  13   5     1914.48     1928.01     70.54 o
  -4  13   5      167.76      164.99     22.17 o
  -2  13   5       31.16      -55.57     55.57 o
  -1  13   5      830.41      780.30     61.91 o
   0  13   5       70.59      102.22     33.40 o
   1  13   5      870.21      824.64     50.96 o
   2  13   5       28.23       26.20     14.97 o
   4  13   5      445.59      445.15     34.55 o
   5  13   5     1142.04     1037.72     49.52 o
  -5  14   5       78.54      137.34     86.96 o
  -4  14   5      113.24       16.12     94.15 o
  -2  14   5      309.21      287.36     95.02 o
  -1  14   5       68.50       98.47     39.73 o
   0  14   5      453.14      510.51     59.03 o
   1  14   5       72.70       90.70     32.25 o
   2  14   5      340.74      316.15     56.44 o
   4  14   5      342.03      238.99     31.10 o
  -2  15   5     2568.43     2466.73    174.49 o
  -1  15   5       86.17       95.31     39.73 o
   0  15   5     2690.35     2534.97    123.52 o
   1  15   5       86.01       84.08     40.31 o
  -8   0   6        9.39       15.84     18.72 o
  -7   0   6     3473.78     3787.49    121.22 o
  -6   0   6        3.82       -0.29     11.81 o
  -5   0   6     7989.95     8240.39    217.39 o
  -4   0   6       39.92       90.12     15.84 o
  -3   0   6    16882.29    16223.08    389.29 o
  -2   0   6     1188.75     1321.04     35.42 o
  -1   0   6    37476.39    36763.74    701.98 o
   0   0   6     4998.19     5072.54    103.37 o
   1   0   6    38039.88    36774.39    699.97 o
   2   0   6     4843.69     4682.10    179.10 o
   3   0   6    12524.34    12443.94    299.16 o
   4   0   6     1227.44     1155.48     75.73 o
   5   0   6     9928.03    10044.59    212.21 o
   6   0   6      196.95      188.60     16.99 o
   7   0   6     3739.39     4178.79    140.51 o
  -8   1   6     1626.15     1850.84     67.38 o
  -7   1   6     1268.88     1289.08     44.05 o
  -6   1   6     2554.72     2553.40     52.12 o
  -5   1   6     2779.33     2917.64     55.00 o
  -4   1   6     7718.90     7459.23    158.08 o
  -3   1   6     2899.06     3029.07     50.96 o
  -2   1   6     6045.87     5449.44    189.17 o
  -1   1   6     6062.27     6012.93     95.31 o
   0   1   6     8784.10     8884.79    124.10 o
   1   1   6     5979.51     5743.14     83.50 o
   2   1   6     5793.84     5249.04    132.74 o
   3   1   6     1356.56     1140.80     28.79 o
   4   1   6     5600.00     5258.83    153.76 o
   5   1   6     2973.61     2837.02     53.27 o
   6   1   6     3024.37     2848.53     62.48 o
   7   1   6      970.51     1020.15     55.86 o
   8   1   6     1447.04     1334.00    122.37 o
 -10   2   6     1613.58     1473.07     85.52 o
  -8   2   6     1599.56     1740.27     82.06 o
  -7   2   6      261.18      257.70     21.02 o
  -6   2   6     4253.92     4287.63     86.67 o
  -5   2   6      781.60      850.85     25.63 o
  -4   2   6     8377.04     8431.00    176.79 o
  -3   2   6     1280.03     1221.42     26.49 o
  -2   2   6    26235.14    27451.66    526.63 o
  -1   2   6     1288.02     1388.42     25.91 o
   0   2   6    40344.46    41821.88    562.05 o
   1   2   6     1452.79     1335.44     25.34 o
   2   2   6    26477.14    26174.09    606.68 o
   3   2   6      259.84      302.33     12.09 o
   4   2   6     7908.38     7257.96    185.14 o
   5   2   6      496.66      547.65     22.17 o
   6   2   6     3933.25     3852.27     90.12 o
   7   2   6       87.69      117.48     13.53 o
   8   2   6     1430.10     1497.55     74.86 o
  -9   3   6      137.78      215.37     33.69 o
  -8   3   6     2083.93     2189.16     97.32 o
  -7   3   6      391.50      504.75     33.98 o
  -6   3   6     5760.05     5806.77    124.10 o
  -5   3   6     1627.76     1952.19     46.07 o
  -4   3   6    14367.53    14646.93    256.26 o
  -3   3   6        6.62       20.44      5.76 o
  -2   3   6    45783.77    51410.67    977.25 o
  -1   3   6      330.02      376.04     14.11 o
   0   3   6    60541.45    63076.04    847.97 o
   1   3   6      399.57      384.97     12.38 o
   2   3   6    47028.35    47641.32    905.55 o
   3   3   6      103.81      116.04      6.91 o
   4   3   6    12447.15    12263.99    244.17 o
   5   3   6     1616.43     1777.13     51.83 o
   6   3   6     5560.38     5452.32    119.20 o
   7   3   6      774.92      824.93     38.01 o
   8   3   6     1933.86     2123.52     95.88 o
  -8   4   6      190.10      241.29     28.51 o
  -7   4   6     3483.69     3445.42    105.67 o
  -6   4   6      391.76      445.72     20.73 o
  -5   4   6     8408.19     8229.16    143.97 o
  -4   4   6     1026.98     1165.27     31.10 o
  -3   4   6    16236.53    16344.02    251.94 o
  -2   4   6      198.81      311.54     17.85 o
  -1   4   6    48248.98    50583.72    681.54 o
   0   4   6       29.27       64.21      6.05 o
   1   4   6    49603.10    51409.80    692.19 o
   2   4   6      206.75      256.84     18.14 o
   3   4   6    18967.44    18228.26    350.99 o
   4   4   6     1251.17     1463.57     94.73 o
   5   4   6     7636.06     6922.52    141.38 o
   6   4   6      431.42      532.68     28.79 o
   7   4   6     4054.77     3874.44     98.19 o
   8   4   6      120.41      187.73     34.26 o
  -8   5   6      374.04      442.27     38.30 o
  -7   5   6     1934.54     2055.85     77.17 o
  -6   5   6     1210.89     1432.47     49.52 o
  -5   5   6     3940.94     4005.74     81.77 o
  -4   5   6     2544.98     3050.09     81.77 o
  -3   5   6     8711.96     8930.57    145.98 o
  -2   5   6     4115.56     4274.96     98.19 o
  -1   5   6    21504.05    22154.53    306.94 o
   0   5   6     3131.59     2933.47     50.10 o
   1   5   6    21405.02    22162.30    305.79 o
   2   5   6     4367.39     4273.52     96.75 o
   3   5   6     7130.01     7309.21    197.24 o
   4   5   6     1326.38     1263.46     60.75 o
   5   5   6     2942.64     2862.93     74.29 o
   6   5   6      897.11      945.29     39.73 o
   7   5   6     1203.98     1118.91     46.65 o
   8   5   6      387.71      455.51     29.66 o
  -8   6   6      900.67      964.00     53.84 o
  -7   6   6     1095.03     1207.31     56.72 o
  -6   6   6     1853.17     1884.82     70.54 o
  -5   6   6     2229.97     2350.98     65.94 o
  -4   6   6     4934.31     5062.17    122.66 o
  -3   6   6     5162.08     5544.75    195.51 o
  -2   6   6    10068.55     9776.81    205.01 o
  -1   6   6     8323.44     8037.11    120.93 o
   0   6   6     9645.59     9917.61    145.12 o
   1   6   6     8030.24     8259.40    122.66 o
   2   6   6     9678.88     9961.66    268.35 o
   3   6   6     3566.37     3453.20    110.28 o
   4   6   6     4016.81     3902.66    131.87 o
   5   6   6     3342.56     3213.35     82.06 o
   6   6   6     2049.34     1905.84     61.33 o
   7   6   6     1453.92     1447.16     55.57 o
   8   6   6     1074.41     1172.76     51.25 o
   9   6   6      585.83      690.18    106.25 o
  -8   7   6     1509.44     1602.64     72.85 o
  -7   7   6       80.24       44.05     16.12 o
  -6   7   6     4328.78     4438.80    109.42 o
  -5   7   6      211.29      207.02     23.61 o
  -4   7   6     5678.19     5448.87    165.85 o
  -3   7   6      311.69      235.82     44.92 o
  -2   7   6    21674.39    20819.67    355.02 o
  -1   7   6      719.81      696.23     21.31 o
   0   7   6    25602.91    25771.27    357.33 o
   1   7   6      816.19      696.80     19.87 o
   2   7   6    21089.06    21394.96    543.04 o
   3   7   6      170.91      137.34     22.46 o
   4   7   6     8131.86     7666.25    226.60 o
   5   7   6      295.58      264.90     22.17 o
   6   7   6     3624.77     3293.10     88.97 o
   7   7   6      174.55      200.69     21.31 o
   8   7   6     1436.19     1596.60     61.33 o
  -8   8   6      138.13      182.26     22.75 o
  -7   8   6     1442.62     1700.25     64.21 o
  -6   8   6      541.12      582.20     35.99 o
  -5   8   6     3214.72     3295.12    101.93 o
  -4   8   6      568.78      599.19     66.80 o
  -3   8   6     2606.58     2603.21     94.73 o
  -2   8   6     2007.17     1889.14     49.52 o
  -2   8   6     2024.86     2042.03    113.45 o
  -1   8   6     8064.10     7561.73    117.77 o
   0   8   6     1696.63     1743.15     37.43 o
   1   8   6     7372.56     7573.54    129.57 o
   2   8   6     1902.62     1934.63     80.91 o
   3   8   6     2349.20     2270.94     87.24 o
   4   8   6     1118.51      969.47     59.31 o
   5   8   6     1961.54     1804.77     59.60 o
   6   8   6      263.03      216.81     23.03 o
   7   8   6      719.91      681.25     39.16 o
   8   8   6      109.62       59.89     15.55 o
  -7   9   6     1243.92     1248.77     64.21 o
  -6   9   6      578.71      623.09     37.72 o
  -5   9   6     2256.12     2176.21     79.47 o
  -4   9   6      582.87      565.50     68.53 o
  -3   9   6     3657.07     3638.34    178.52 o
  -2   9   6      926.40      900.95     44.34 o
  -1   9   6     8994.68     8776.24    150.30 o
   0   9   6     1029.29     1035.41     36.86 o
   1   9   6     8725.53     8923.95    174.20 o
   2   9   6      779.72      808.81     41.17 o
   3   9   6     3659.29     3406.26    117.48 o
   4   9   6      211.59      180.53     29.08 o
   5   9   6     1839.64     1786.63     61.62 o
   6   9   6       49.35       55.00     12.09 o
   7   9   6      773.52      815.43     42.33 o
  -7  10   6     1124.09     1075.43     57.30 o
  -6  10   6      603.66      666.28     39.45 o
  -5  10   6     2202.78     1979.84     66.22 o
  -4  10   6      751.19      797.58     85.23 o
  -3  10   6     2125.20     2092.42    123.81 o
  -2  10   6      101.56      144.83     50.68 o
  -1  10   6     4765.16     4832.11     93.58 o
   0  10   6      118.07      147.42     14.97 o
   1  10   6     4603.45     4773.66    107.69 o
   2  10   6      118.80      122.37     20.73 o
   3  10   6     2097.70     2080.04     86.96 o
   4  10   6     2753.02     2852.28     93.58 o
   5  10   6     1976.84     1827.81     64.21 o
   6  10   6     1360.73     1373.16     56.72 o
   7  10   6     1171.88     1165.56     52.69 o
  -6  11   6     2603.25     2478.25     93.87 o
  -5  11   6       87.21       90.99     17.28 o
  -4  11   6     5510.27     5291.94    145.69 o
  -3  11   6      127.48       88.68     23.61 o
  -2  11   6     9674.55     9005.15    384.10 o
  -1  11   6      480.17      438.24     34.26 o
   0  11   6    11062.33    10477.93    178.52 o
   1  11   6      492.52      428.73     27.35 o
   2  11   6     9737.84     9234.63    214.51 o
   3  11   6      493.21      433.05     50.10 o
   4  11   6     3598.55     3326.51    105.96 o
   5  11   6      250.71      219.98     22.75 o
   6  11   6     1788.97     1707.74     64.79 o
  -6  12   6      508.70      426.14     37.72 o
  -5  12   6      874.66      860.06     44.63 o
  -4  12   6     1131.18     1101.06     57.01 o
  -3  12   6      192.91      271.81     41.17 o
  -2  12   6     2607.92     2503.01    106.82 o
  -1  12   6      301.82      359.05     35.13 o
   0  12   6     3303.38     3220.83     99.05 o
   1  12   6      344.66      336.60     24.76 o
   2  12   6     2671.52     2592.56     87.24 o
   3  12   6      218.24      305.79     58.16 o
   4  12   6      840.29      711.20     55.28 o
   5  12   6      336.92      332.28     27.35 o
  -5  13   6     1144.61     1067.08     56.72 o
  -4  13   6      529.03      507.63     38.30 o
  -2  13   6      850.71      814.28     89.55 o
  -1  13   6     2129.21     2207.88    105.96 o
   0  13   6      885.15      798.15     63.06 o
   1  13   6     2209.97     2213.64     84.08 o
   2  13   6      891.13      720.70     44.34 o
   3  13   6     1680.01     1794.98    130.72 o
   4  13   6      490.50      341.78     27.93 o
   5  13   6     1527.19     1492.36     81.77 o
  -4  14   6      288.43      285.34    110.57 o
  -2  14   6       28.46       57.59     99.34 o
  -1  14   6     7172.13     7102.19    238.12 o
   0  14   6        9.09        9.79     29.37 o
   1  14   6     7387.39     7129.25    240.14 o
   2  14   6       23.56       85.23     50.10 o
   4  14   6      667.40      737.69     61.62 o
  -2  15   6     1640.88     1566.94    140.22 o
  -1  15   6       81.85      164.41     41.75 o
   0  15   6     1862.47     1828.38    104.23 o
   1  15   6       93.92       72.85     48.66 o
   8   0   6      161.81       76.59     19.00 o
   7   0   6     6157.30     3621.35    119.20 o
   6   0   6      324.30      188.60     18.72 o
   5   0   6    16347.55     9628.24    250.21 o
   4   0   6     2021.11     1141.37     67.66 o
  -4   0   8    15052.45     8165.53    316.15 o
  -5   0   8     9466.27     4990.77    117.48 o
  -6   0   8     4445.06     2738.54     77.17 o
  -7   0   8     4286.09     2599.76     99.34 o
  -8   0   8     3274.13     1900.08    143.68 o
  -8   1   7     1432.43     1424.12     57.59 o
  -7   1   7      996.93     1074.28     40.02 o
  -6   1   7     2868.54     2824.35     56.44 o
  -5   1   7     3061.11     3023.60     57.01 o
  -4   1   7     5556.07     5586.21     96.17 o
  -3   1   7     3591.24     3560.60     58.45 o
  -2   1   7     8827.92     8803.30    175.93 o
  -1   1   7    16975.82    17433.85    289.66 o
   0   1   7        6.88       28.51      4.03 o
   1   1   7    17010.83    17030.16    234.38 o
   2   1   7     8135.41     8156.03    199.54 o
   3   1   7     3472.71     3150.87     62.48 o
   4   1   7     1635.00     1545.92     48.66 o
   5   1   7     3001.06     2786.34     52.69 o
   6   1   7      425.27      433.34     19.29 o
   7   1   7     1449.77     1428.15     69.97 o
   8   1   7      482.67      469.62     81.20 o
 -10   2   7      146.70      627.98     30.52 o
  -8   2   7     1227.29     1371.72     71.41 o
  -7   2   7       72.64       95.02     15.84 o
  -6   2   7     3309.60     3614.15     73.71 o
  -5   2   7      512.91      561.18     23.03 o
  -4   2   7     6670.81     7189.72    151.17 o
  -3   2   7      905.26     1052.40     24.19 o
  -2   2   7     3882.65     4204.42     91.28 o
  -1   2   7     3750.48     4144.53     63.35 o
   0   2   7     1647.88     1612.72     28.79 o
   1   2   7     4274.55     4194.63     64.50 o
   2   2   7     4151.00     4098.75     88.40 o
   3   2   7        7.71        9.50      2.30 o
   4   2   7     2044.43     1833.85     62.48 o
   5   2   7     1585.00     1517.99     38.87 o
   6   2   7      630.81      604.95     29.37 o
   7   2   7      248.21      233.80     20.73 o
   8   2   7      433.13      578.17     36.57 o
  -9   3   7      259.56      369.42     48.09 o
  -8   3   7     1616.67     1962.56     90.70 o
  -7   3   7      937.71     1084.65     42.90 o
  -6   3   7     4818.72     5369.11    103.94 o
  -5   3   7     1948.56     1955.07     42.33 o
  -4   3   7    10742.22    12280.97    194.07 o
  -3   3   7     5834.20     5974.92    101.06 o
  -2   3   7     3616.86     4420.94     97.32 o
  -1   3   7    10939.36    11459.50    161.82 o
   0   3   7    39875.24    41452.18    609.56 o
   1   3   7    10827.29    11122.61    157.50 o
   2   3   7     4172.37     4171.88     78.89 o
   3   3   7     5037.56     5229.46     96.46 o
   4   3   7    10362.20    10217.06    182.55 o
   5   3   7     5132.21     5504.44    116.61 o
   6   3   7     5375.54     5422.09    118.92 o
   7   3   7     2452.81     2545.92     72.85 o
   8   3   7     1466.37     1750.35     71.41 o
  -8   4   7      145.39      169.31     23.61 o
  -7   4   7     3484.37     4022.44    117.19 o
  -6   4   7      523.87      560.03     24.19 o
  -5   4   7     6334.24     6905.24    124.68 o
  -4   4   7     1518.67     1675.20     39.73 o
  -3   4   7     4633.47     5710.60    200.69 o
  -2   4   7     3371.46     3778.27     86.67 o
  -1   4   7     1849.11     1670.59     33.11 o
   0   4   7     6961.80     7699.94    113.45 o
   1   4   7     1641.89     1582.77     31.38 o
   2   4   7     3154.22     3497.25     97.32 o
   3   4   7     1946.76     2108.26     55.00 o
   4   4   7     6623.01     6869.54    198.39 o
   5   4   7     3983.37     4044.61     93.58 o
   6   4   7     3416.66     3406.26     85.80 o
   7   4   7     1704.32     1693.34     57.59 o
   8   4   7     1094.08     1236.68     50.96 o
  -8   5   7      413.55      482.00     40.89 o
  -7   5   7     1031.87     1209.04     55.86 o
  -6   5   7      919.13     1057.87     41.75 o
  -5   5   7     2522.26     2877.33     64.50 o
  -4   5   7     1200.50     1334.29     35.13 o
  -3   5   7      314.01      726.17     48.95 o
  -2   5   7     1324.84     1165.27     38.87 o
  -1   5   7      279.51      297.44     13.82 o
   0   5   7      175.94      162.11      9.50 o
   1   5   7      263.42      245.03     14.97 o
   2   5   7     1148.39     1104.52     37.43 o
   3   5   7      124.91      101.93     19.29 o
   4   5   7       50.82       82.64     20.16 o
   5   5   7      887.45     1029.37     39.73 o
   6   5   7       61.72       54.13     12.38 o
   7   5   7      172.23      249.64     23.03 o
   8   5   7       49.98       48.66     14.40 o
  -8   6   7     1133.98     1246.18     71.70 o
  -7   6   7     1394.71     1558.88     65.07 o
  -6   6   7     2166.74     2133.88     65.07 o
  -5   6   7     3342.50     3415.48     85.23 o
  -4   6   7     3884.86     3973.78    102.22 o
  -3   6   7     8702.95     8101.03    276.42 o
  -2   6   7     6514.09     6477.37    123.81 o
  -1   6   7     7559.32     7174.75    109.99 o
   0   6   7     8734.72     8346.06    124.68 o
   1   6   7     7345.79     7464.99    112.58 o
   2   6   7     6699.44     6692.17    146.27 o
   3   6   7     3724.42     3537.27    113.73 o
   4   6   7     4331.50     3976.95    134.47 o
   5   6   7     1092.50      939.53     39.16 o
   6   6   7     2996.62     2832.99     79.18 o
   7   6   7      374.09      330.55     26.49 o
   8   6   7      956.77      894.90     42.33 o
  -8   7   7     1188.26     1439.38     68.24 o
  -7   7   7      157.81      179.96     25.91 o
  -6   7   7     2986.06     3392.73    105.67 o
  -5   7   7      260.12      251.37     22.17 o
  -4   7   7     6734.56     7151.71    205.87 o
  -3   7   7      981.77     1424.41     77.17 o
  -2   7   7     1328.08     1341.77     40.89 o
  -1   7   7     1674.82     1752.66     38.01 o
   0   7   7        3.85       16.41      5.18 o
   1   7   7     1766.99     1890.86     43.77 o
   2   7   7     1270.24     1386.69     64.50 o
   3   7   7     1067.64     1051.54     53.56 o
   4   7   7     4366.09     4616.16    153.47 o
   5   7   7     4470.91     4429.87    105.96 o
   6   7   7     2289.73     2313.26     71.12 o
   7   7   7     1844.07     1892.30     66.22 o
   8   7   7      934.74     1133.89     50.10 o
  -8   8   7       94.20      110.57     19.58 o
  -7   8   7      649.55      702.56     53.84 o
  -6   8   7      231.91      241.86     25.91 o
  -5   8   7     1782.11     2078.31     75.15 o
  -4   8   7     1024.99      963.14     57.59 o
  -3   8   7       12.49       65.07     38.58 o
  -2   8   7     1035.82     1005.18     34.84 o
  -1   8   7      355.79      400.23     17.28 o
   0   8   7      741.01      755.83     22.75 o
   1   8   7      398.90      419.52     20.44 o
   2   8   7     1055.04     1001.15     55.28 o
   3   8   7        7.03       10.37     10.94 o
   4   8   7     1189.88     1293.98     69.10 o
   5   8   7      718.17      720.41     36.86 o
   6   8   7      943.73      925.42     42.90 o
   7   8   7      353.77      374.03     27.93 o
   8   8   7      334.10      430.75     28.22 o
  -7   9   7      644.20      757.56     49.81 o
  -6   9   7       56.42       39.45     13.53 o
  -5   9   7     1547.59     1712.35     68.82 o
  -4   9   7      182.54      227.47     51.25 o
  -3   9   7      174.15      262.02     43.77 o
  -2   9   7      392.66      315.58     22.17 o
  -1   9   7     1414.80     1435.35     35.42 o
   0   9   7       60.34       56.44     10.08 o
   1   9   7     1444.12     1482.57     47.51 o
   2   9   7      333.52      306.65     27.93 o
   3   9   7     1136.31     1036.85     56.44 o
   4   9   7      105.96      145.41     26.78 o
   5   9   7     1219.31     1030.80     46.36 o
   6   9   7       21.52        8.64     10.08 o
   7   9   7      540.34      462.42     31.10 o
  -7  10   7     1116.55     1164.41     61.91 o
  -6  10   7     1614.22     1628.56     72.56 o
  -5  10   7     1842.10     1944.13     75.73 o
  -4  10   7     3286.46     3156.62    180.82 o
  -3  10   7     1781.12     1695.07    107.98 o
  -2  10   7     7440.97     7407.97    322.49 o
  -1  10   7     4810.14     4865.23     94.73 o
   0  10   7     8763.71     8467.28    147.42 o
   1  10   7     4764.62     4789.21    108.55 o
   2  10   7     7266.63     7004.00    169.88 o
   3  10   7     2016.26     1985.88     85.23 o
   4  10   7     3514.98     3507.04    108.26 o
   5  10   7     1486.10     1430.46     56.15 o
   6  10   7     1708.78     1650.73     62.48 o
   7  10   7      932.68      976.67     46.07 o
  -6  11   7     1475.88     1601.78     72.27 o
  -5  11   7      206.53      195.22     24.76 o
  -4  11   7     3009.22     3124.38    188.60 o
  -3  11   7        2.98        1.73     10.08 o
  -2  11   7      123.41      135.62     59.03 o
  -1  11   7        7.17       26.78     25.05 o
   0  11   7       89.02       82.35     13.24 o
   1  11   7        8.49        1.44     10.94 o
   2  11   7      109.74      189.75     22.17 o
   3  11   7       63.73       95.88     19.00 o
   4  11   7     1732.96     1811.39     64.79 o
   5  11   7     1831.18     1853.72     66.22 o
   6  11   7     1073.60     1252.51     54.42 o
  -6  12   7      476.56      452.34     39.73 o
  -5  12   7      364.68      322.77     29.66 o
  -4  12   7      691.95      653.61     44.92 o
  -3  12   7      496.63      488.05     49.81 o
  -2  12   7        6.38       44.34     39.16 o
  -1  12   7      280.95      224.88     30.81 o
   0  12   7        5.41       13.53      7.49 o
   1  12   7      255.23      246.47     22.46 o
   2  12   7        5.46       42.61     14.68 o
   3  12   7      552.61      574.72     58.16 o
   4  12   7      337.92      317.59     38.58 o
   5  12   7       41.10        4.61     18.14 o
  -5  13   7     1589.20     1479.12     79.76 o
  -4  13   7      540.98      451.48     33.40 o
  -2  13   7     1104.28     1132.45    101.06 o
  -1  13   7     4150.30     4085.21    156.35 o
   0  13   7     1750.17     1817.44     95.02 o
   1  13   7     4244.00     3938.08    101.64 o
   2  13   7     1151.46     1120.06     55.57 o
   3  13   7     3426.76     3266.61    182.84 o
   4  13   7      510.08      480.85     36.57 o
  -4  14   7      802.89      777.71    140.80 o
  -1  14   7      605.58      594.58     62.48 o
   0  14   7     2329.74     2317.87    114.60 o
   1  14   7      632.37      674.63     61.62 o
   2  14   7     2053.07     1913.90     76.30 o
  -1  15   7        4.10        0.86     65.94 o
   0  15   7      322.68      385.26     77.74 o
   1  15   7        3.42       55.86     50.39 o
  -8   0   8     1988.41     2128.99    130.43 o
  -7   0   8     2602.98     2883.37     84.65 o
  -6   0   8     2699.53     2864.08     80.33 o
  -5   0   8     5748.96     5715.50    162.39 o
  -4   0   8     9141.51     8760.98    307.23 o
  -3   0   8    14527.92    13431.27    268.93 o
  -2   0   8    30480.78    30009.67    953.35 o
  -1   0   8    25648.77    25709.65    601.21 o
   0   0   8    26743.10    26428.34    506.48 o
   1   0   8    24825.30    24294.17    468.18 o
   2   0   8    30172.97    27576.33    670.02 o
   3   0   8     9443.45     9183.38    227.18 o
   4   0   8     9441.04     8864.06    329.97 o
   5   0   8     4764.57     4834.99    115.17 o
   6   0   8     3223.49     3350.98     89.84 o
   7   0   8     1779.92     1946.44    133.03 o
   8   0   8     1357.82     1803.91    143.10 o
  -8   1   8      474.78      439.96     35.42 o
  -7   1   8     1487.54     1572.12     50.96 o
  -6   1   8      435.42      438.24     21.60 o
  -5   1   8     2849.99     2910.44     55.57 o
  -4   1   8     1515.92     1536.42     47.22 o
  -3   1   8     4754.21     4336.58     69.39 o
  -2   1   8     1786.25     1707.74     47.22 o
  -1   1   8     2692.40     2782.60     55.00 o
   0   1   8      396.43      469.62     12.09 o
   1   1   8     2740.69     2762.44     45.49 o
   2   1   8     1907.69     1765.61     47.80 o
   3   1   8     3631.80     3629.70     71.12 o
   4   1   8     1295.70     1073.42     28.79 o
   5   1   8     4516.99     4598.31     78.03 o
   6   1   8      633.69      556.86     22.75 o
   7   1   8     1995.38     1932.33     84.65 o
   8   1   8      176.33      315.58     79.47 o
  -8   2   8      403.39      476.53     38.87 o
  -7   2   8      219.13      239.27     21.31 o
  -6   2   8      551.09      588.54     25.05 o
  -5   2   8     1342.47     1515.97     39.16 o
  -4   2   8     1831.63     1943.84     55.00 o
  -3   2   8      266.02      257.41     11.52 o
  -2   2   8     1270.99     1342.93     33.11 o
  -1   2   8     1562.98     1645.54     30.23 o
   0   2   8      425.84      451.48     12.67 o
   1   2   8     1503.45     1541.02     29.37 o
   2   2   8     1402.07     1373.45     40.89 o
   3   2   8      621.53      535.56     18.14 o
   4   2   8      823.80      799.59     25.34 o
   5   2   8      581.75      529.80     19.87 o
   6   2   8      393.74      377.48     23.61 o
   7   2   8      161.32      182.26     17.85 o
   8   2   8      218.76      180.25     20.73 o
  -9   3   8      963.37     1037.43     85.52 o
  -8   3   8     1660.28     1796.42     86.09 o
  -7   3   8     2640.99     2809.95     67.09 o
  -6   3   8     5599.29     5726.44    109.70 o
  -5   3   8     5648.53     5976.65     97.90 o
  -4   3   8    11154.52    11276.37    179.96 o
  -3   3   8    17707.74    18845.01    609.27 o
  -2   3   8    18635.29    19694.42    329.97 o
  -1   3   8    27079.15    28630.46    390.15 o
   0   3   8    25175.86    25673.09    350.70 o
   1   3   8    28105.37    28736.13    392.17 o
   2   3   8    18200.02    17456.31    298.88 o
   3   3   8    10171.41    10061.87    175.35 o
   4   3   8     5198.30     5271.79    101.64 o
   5   3   8     6042.07     5857.16    122.95 o
   6   3   8     2649.26     2661.95     71.41 o
   7   3   8     3743.49     3621.93     92.71 o
   8   3   8      837.27      951.62     47.51 o
  -8   4   8     1322.73     1219.69     69.39 o
  -7   4   8     2028.49     2010.93     63.06 o
  -6   4   8     4086.38     3858.03     81.77 o
  -5   4   8     4831.62     4704.56     91.85 o
  -4   4   8     7811.16     7839.59    131.30 o
  -3   4   8    14149.99    13706.25    450.33 o
  -2   4   8    20012.18    21219.32    356.17 o
  -1   4   8    25450.93    26100.09    358.19 o
   0   4   8    28337.19    28002.76    383.53 o
   1   4   8    26030.08    26324.68    361.36 o
   2   4   8    20360.33    19191.97    327.67 o
   3   4   8     7449.07     7392.71    154.62 o
   4   4   8     6815.67     6653.87    193.78 o
   5   4   8     4144.34     3670.01     87.24 o
   6   4   8     3813.97     3544.18     88.68 o
   7   4   8     2028.90     1832.99     60.75 o
   8   4   8     1537.63     1598.32     58.45 o
  -8   5   8       41.39       39.45     18.72 o
  -7   5   8      206.83      242.44     26.20 o
  -6   5   8       56.05       62.48     13.53 o
  -5   5   8     1051.37     1185.71     36.28 o
  -4   5   8       61.09       60.18     10.94 o
  -3   5   8     3001.27     3278.71    131.01 o
  -2   5   8       62.22       62.19     12.67 o
  -1   5   8    10538.28    10913.86    158.94 o
   0   5   8      871.66      911.60     22.75 o
   1   5   8    10712.59    11105.05    160.38 o
   2   5   8       59.52       73.42     15.26 o
   3   5   8     1920.93     1810.53     69.97 o
   4   5   8       96.46      128.71     21.88 o
   5   5   8     1443.63     1403.68     47.80 o
   6   5   8       99.75      133.89     17.28 o
   7   5   8      431.56      458.39     29.37 o
   8   5   8       49.17       68.24     14.97 o
  -8   6   8      851.10      854.01     57.30 o
  -7   6   8      332.04      359.63     36.28 o
  -6   6   8     2851.35     3025.90     81.77 o
  -5   6   8      964.40     1093.86     42.33 o
  -4   6   8     4068.67     4059.30    104.81 o
  -3   6   8      941.03     1221.42     69.39 o
  -2   6   8     5278.89     5140.78    103.37 o
  -1   6   8     1789.13     1718.97     36.57 o
   0   6   8     9992.32    10356.71    152.32 o
   1   6   8     1804.34     1812.55     41.75 o
   2   6   8     5034.38     5295.69    120.93 o
   3   6   8      776.93      722.43     42.90 o
   4   6   8     2167.82     2077.16     86.67 o
   5   6   8     1842.92     1730.49     55.86 o
   6   6   8     1386.70     1376.04     51.54 o
   7   6   8      870.76      837.31     41.46 o
   8   6   8      390.96      384.39     24.76 o
  -8   7   8     1125.98     1324.21     75.15 o
  -7   7   8     2029.01     2175.63    101.93 o
  -6   7   8     2779.89     2589.68     74.86 o
  -5   7   8     4936.41     5161.22    117.48 o
  -4   7   8     5214.44     4928.00    124.10 o
  -3   7   8    10794.26    10739.37    362.51 o
  -2   7   8    13763.34    13312.35    237.26 o
  -1   7   8    18970.26    18676.57    265.19 o
   0   7   8    16510.05    16524.26    236.11 o
   1   7   8    18304.45    19281.23    298.30 o
   2   7   8    13304.92    14116.55    373.16 o
   3   7   8     6571.73     6419.50    185.72 o
   4   7   8     5174.30     5370.55    172.76 o
   5   7   8     4289.33     4139.63    101.35 o
   6   7   8     2009.92     1958.53     64.50 o
   7   7   8     1380.64     1345.23     54.13 o
   8   7   8      878.70      905.84     42.90 o
  -8   8   8      378.69      426.72     47.51 o
  -7   8   8      390.49      486.61     45.78 o
  -6   8   8     1114.37     1002.88     53.27 o
  -5   8   8      743.19      795.27     38.30 o
  -4   8   8     1376.32     1437.94     71.70 o
  -3   8   8     1549.17     1491.79     71.41 o
  -2   8   8     4157.01     3964.57     86.96 o
  -1   8   8     1444.91     1452.34     34.84 o
   0   8   8     5214.18     5447.14     89.84 o
   1   8   8     1323.57     1437.66     38.87 o
   2   8   8     3981.31     4229.75    111.43 o
   3   8   8     1052.29      965.16     53.56 o
   4   8   8     3712.52     3801.02    137.63 o
   5   8   8      846.84      781.17     38.30 o
   6   8   8     1939.10     1854.30     64.21 o
   7   8   8      363.37      332.28     25.91 o
   8   8   8     1138.03     1264.03     68.82 o
  -8   9   8       14.36       61.04     32.25 o
  -7   9   8      454.99      457.82     44.92 o
  -6   9   8       25.41        9.50     16.12 o
  -5   9   8     1035.08     1110.56     53.84 o
  -4   9   8      128.14      111.72     44.34 o
  -3   9   8       74.13      150.01     32.54 o
  -2   9   8      581.94      550.24     26.49 o
  -1   9   8      517.57      476.82     19.87 o
   0   9   8      938.99      911.02     30.23 o
   1   9   8      461.28      448.89     26.20 o
   2   9   8      670.36      581.92     36.86 o
   3   9   8      597.76      544.20     42.04 o
   4   9   8      320.20      288.80     36.86 o
   5   9   8      501.77      450.91     31.67 o
   6   9   8      262.66      239.27     23.90 o
   7   9   8       83.39       74.29     12.67 o
  -7  10   8      897.67     1018.42     57.59 o
  -6  10   8     1631.83     1687.01     74.29 o
  -5  10   8     1429.97     1436.50     79.76 o
  -4  10   8     3271.56     3306.64    186.87 o
  -3  10   8     1052.04      975.81     75.44 o
  -2  10   8     2749.04     2784.32    107.11 o
  -1  10   8     2756.00     2723.28     62.19 o
   0  10   8     2411.60     2455.79     66.80 o
   1  10   8     2708.79     2793.54     74.57 o
   2  10   8     2764.04     2969.18     92.14 o
   3  10   8     1875.95     1916.78     85.23 o
   4  10   8     3041.63     3113.72    100.78 o
   5  10   8     2338.62     2195.50     72.27 o
   6  10   8     1251.12     1218.54     53.27 o
   7  10   8     1218.65     1041.46    100.49 o
  -6  11   8     1299.02     1244.16     61.91 o
  -5  11   8     2214.36     2021.87     99.05 o
  -4  11   8     2097.37     1812.26    135.90 o
  -3  11   8     3695.63     3634.88    184.85 o
  -2  11   8     5564.88     5323.62    259.43 o
  -1  11   8     7820.40     7696.20    187.16 o
   0  11   8     6080.41     6011.78    114.31 o
   1  11   8     7881.83     7863.77    163.83 o
   2  11   8     5594.89     5597.44    146.56 o
   3  11   8     3660.17     3769.35    135.33 o
   4  11   8     2274.49     2013.81     68.53 o
   5  11   8     1733.88     1639.21     62.19 o
   6  11   8     1296.70     1246.47     54.42 o
  -6  12   8       92.20       44.34     12.96 o
  -5  12   8       34.32       48.37     15.26 o
  -4  12   8      409.13      387.85     33.69 o
  -3  12   8        0.30       -8.35     11.23 o
  -2  12   8     1124.74     1008.35    103.66 o
  -1  12   8       66.18       67.38     29.66 o
   0  12   8     1002.12     1021.30     42.04 o
   1  12   8       78.39       92.71     15.55 o
   2  12   8     1206.88     1194.06     57.01 o
   3  12   8       34.16       23.32     38.58 o
   4  12   8      593.66      508.20     40.89 o
   5  12   8       55.30       40.31     12.67 o
  -5  13   8     1184.57      974.95     81.49 o
  -4  13   8      421.28      433.63     38.30 o
  -2  13   8       29.81      126.69     67.95 o
  -1  13   8      582.93      672.90     59.60 o
   0  13   8       10.67       16.99     25.63 o
   1  13   8      620.41      587.39     34.26 o
   2  13   8       35.51      129.57     50.68 o
   3  13   8      559.39      658.79     92.43 o
   4  13   8      879.99      771.38     46.65 o
  -1  14   8     4084.11     3906.69    158.36 o
   0  14   8     4553.13     4471.62    172.47 o
   1  14   8     4095.42     3906.98    158.36 o
   2  14   8     4185.83     4215.36    128.71 o
  -1  15   8     1222.54     1475.09    148.29 o
   0  15   8      531.96      556.29     93.00 o
   1  15   8     1234.90     1264.90    121.80 o
   8   0   8     2235.79     1606.67    111.43 o
   7   0   8     2930.82     1769.64     61.91 o
   6   0   8     5307.81     3076.00     85.52 o
   5   0   8     7845.37     4675.48    113.16 o
   4   0   8    15545.66     8515.08    301.47 o
  -4   0  10     6339.18     3610.98    105.96 o
  -5   0  10      275.99      106.54     13.53 o
  -6   0  10     2433.50     1609.84     55.57 o
  -7   0  10        1.78       13.53     42.33 o
  -8   0  10     1521.87     1183.70    119.78 o
  -8   1   9      178.86      188.60     36.28 o
  -7   1   9     1905.16     1925.99     66.22 o
  -6   1   9      562.33      580.48     23.90 o
  -5   1   9     4578.49     4836.43    100.20 o
  -4   1   9     1144.29     1122.66     49.81 o
  -3   1   9     2211.23     2203.27     45.49 o
  -2   1   9     1262.80     1260.00     40.31 o
  -1   1   9    12307.84    12563.73    192.92 o
   0   1   9     1777.91     1720.98     30.52 o
   1   1   9    12495.52    12309.77    173.34 o
   2   1   9     1377.30     1336.02     34.55 o
   3   1   9     1924.32     1841.63     42.33 o
   4   1   9     3841.00     3646.40     69.39 o
   5   1   9     3416.23     3303.76     60.75 o
   6   1   9     1430.14     1417.79     46.65 o
   7   1   9     1347.44     1360.78     67.95 o
   8   1   9      947.10     1104.52    118.05 o
  -9   2   9       26.15       73.71     27.93 o
  -8   2   9      211.53      192.34     30.52 o
  -7   2   9      173.84      167.00     21.02 o
  -6   2   9      359.85      387.27     21.02 o
  -5   2   9      620.82      569.25     23.61 o
  -4   2   9      778.54      824.36     28.79 o
  -3   2   9      803.17     2238.11    103.08 o
  -2   2   9     4699.28     4548.50     85.52 o
  -1   2   9      697.05      714.36     22.75 o
   0   2   9      733.91      855.16     19.00 o
   1   2   9      637.30      718.11     18.72 o
   2   2   9     4456.50     4178.21     82.06 o
   3   2   9      691.59     1136.48     59.60 o
   4   2   9      565.07      596.60     21.88 o
   5   2   9     5697.47     5904.96    122.66 o
   6   2   9       82.30      122.95     13.82 o
   7   2   9     2886.36     3195.78     95.02 o
   8   2   9      240.28      281.31     80.05 o
  -9   3   9     1054.15     1243.30     97.61 o
  -8   3   9      778.99      943.27     81.49 o
  -7   3   9     3457.71     3784.32     93.58 o
  -6   3   9     2527.78     2739.98     63.63 o
  -5   3   9     5298.33     5773.37     95.88 o
  -4   3   9     5004.42     5517.11    107.40 o
  -3   3   9     9469.57    10935.17    368.56 o
  -2   3   9     6414.37     6895.45    125.54 o
  -1   3   9     4043.54     4027.91     64.21 o
   0   3   9     7160.66     7362.19    108.84 o
   1   3   9     3653.02     3826.94     62.19 o
   2   3   9     6233.96     6030.78    112.87 o
   3   3   9     4449.54     4438.51     85.23 o
   4   3   9     1757.49     1750.35     52.40 o
   5   3   9     2827.16     3004.31     74.86 o
   6   3   9      656.66      693.35     32.82 o
   7   3   9     1393.58     1478.54     53.27 o
   8   3   9      190.92      241.00     19.29 o
  -8   4   9     1353.09     1512.52    112.01 o
  -7   4   9     1670.81     1871.00     70.26 o
  -6   4   9     3348.80     3541.59     77.17 o
  -5   4   9     3414.06     3822.62     78.61 o
  -4   4   9     6317.52     6694.47    114.89 o
  -3   4   9      441.67      879.06     55.28 o
  -2   4   9     1584.84     1792.39     44.05 o
  -1   4   9      513.81      520.87     16.70 o
   0   4   9    10702.66    10462.96    151.45 o
   1   4   9      559.21      541.60     16.70 o
   2   4   9     1707.29     1609.84     38.87 o
   3   4   9      508.52      901.52     49.24 o
   4   4   9     4013.56     4185.41    135.33 o
   5   4   9      598.62      609.84     29.37 o
   6   4   9     2260.53     2096.16     62.77 o
   7   4   9      211.79      231.50     21.02 o
   8   4   9      677.79      756.12     38.87 o
  -8   5   9       40.63      102.22     18.72 o
  -7   5   9      397.52      443.71     33.40 o
  -6   5   9       94.45      145.69     21.88 o
  -5   5   9     1380.99     1542.75     42.90 o
  -4   5   9       91.79      140.22     14.40 o
  -3   5   9     1251.95     1443.41     75.73 o
  -2   5   9      102.84      243.02     18.72 o
  -1   5   9     1414.10     1398.21     31.10 o
   0   5   9      204.02      284.77     12.38 o
   1   5   9     1583.57     1562.33     32.82 o
   2   5   9       88.76      212.21     10.37 o
   3   5   9      680.87      653.32     38.87 o
   4   5   9     6226.37     6754.94    200.98 o
   5   5   9     1892.08     2027.63     59.89 o
   6   5   9     3504.64     3809.08     95.59 o
   7   5   9      553.63      630.58     35.13 o
   8   5   9      966.95     1064.49     47.22 o
  -8   6   9      373.36      355.31     33.40 o
  -7   6   9     1000.98      967.46     61.04 o
  -6   6   9     1385.49     1431.03     60.75 o
  -5   6   9     2058.60     2017.27     51.54 o
  -4   6   9     2115.15     2137.62     67.09 o
  -3   6   9     3869.39     3952.19    155.48 o
  -2   6   9     6932.57     6860.61    131.87 o
  -1   6   9     6501.04     6183.97     98.19 o
   0   6   9    12784.49    12629.66    183.41 o
   1   6   9     6373.75     6400.78     99.91 o
   2   6   9     7042.74     7297.12    160.38 o
   3   6   9     1389.80     1318.45     60.47 o
   4   6   9     3640.27     3655.04    127.55 o
   5   6   9     4106.54     3970.90     96.75 o
   6   6   9     2021.44     1909.87     61.91 o
   7   6   9     1544.43     1651.88     60.47 o
   8   6   9      416.14      448.89     23.90 o
  -8   7   9      753.66      885.69     57.87 o
  -7   7   9     1139.69     1340.05     76.59 o
  -6   7   9     1773.12     1959.97     74.29 o
  -5   7   9     3562.64     4132.15     99.91 o
  -4   7   9     4492.11     5012.94    126.12 o
  -3   7   9      529.33     1025.91     66.80 o
  -2   7   9     1629.46     1541.31     45.78 o
  -1   7   9     3865.81     3737.96     66.51 o
   0   7   9     2103.25     2056.14     42.33 o
   1   7   9     3980.53     3945.85     76.59 o
   2   7   9     1471.79     1603.79     71.70 o
   3   7   9      581.00      571.84     40.89 o
   4   7   9      182.67      171.03     26.20 o
   5   7   9     3042.90     2988.18     81.49 o
   6   7   9       50.93       58.16     12.96 o
   7   7   9      994.61     1074.57     48.09 o
   8   7   9       29.47       81.77     15.26 o
  -8   8   9     1111.27     1075.43     93.58 o
  -7   8   9      330.87      339.76     38.30 o
  -6   8   9     1830.70     1875.32     91.85 o
  -5   8   9      766.42      799.88     45.78 o
  -4   8   9     3387.46     3649.28    128.71 o
  -3   8   9      320.08      339.76     56.72 o
  -2   8   9     3128.93     2909.58     70.54 o
  -1   8   9      308.57      260.29     14.68 o
   0   8   9      563.35      639.50     21.60 o
   1   8   9      264.62      251.37     18.14 o
   2   8   9     2954.29     3103.64     90.12 o
   3   8   9        0.50       10.65     10.65 o
   4   8   9     1630.20     1684.13     82.35 o
   5   8   9      783.90      796.14     39.73 o
   6   8   9      942.82      929.74     44.05 o
   7   8   9      300.53      338.32     24.47 o
   8   8   9      783.69      959.97    107.98 o
  -8   9   9      101.50       64.21     35.13 o
  -7   9   9       70.47      103.37     20.44 o
  -6   9   9      268.06      202.42     27.64 o
  -5   9   9      466.78      473.08     44.34 o
  -4   9   9      340.25      308.95     42.90 o
  -3   9   9      107.19      143.97     32.25 o
  -2   9   9      360.39      372.59     23.32 o
  -1   9   9     1097.58     1082.63     30.81 o
   0   9   9      291.59      302.33     19.00 o
   1   9   9     1216.90     1154.62     42.61 o
   2   9   9      326.39      363.09     30.23 o
   3   9   9      272.41      234.67     32.82 o
   4   9   9     3769.52     4322.18    156.64 o
   5   9   9      383.25      344.37     27.93 o
   6   9   9     1770.32     1893.46     66.80 o
   7   9   9      122.57      147.42     14.40 o
  -7  10   9     1234.97     1396.48    115.17 o
  -6  10   9     1233.63     1185.43     61.62 o
  -5  10   9     2387.62     2522.02    111.72 o
  -4  10   9     3057.21     3136.76    182.55 o
  -3  10   9     2079.63     2084.07    123.81 o
  -2  10   9     1925.11     1930.89     65.65 o
  -1  10   9     4173.74     4208.45     85.52 o
   0  10   9     2694.78     2616.75     61.04 o
   1  10   9     4112.54     4300.59    101.35 o
   2  10   9     1938.16     2102.78     74.86 o
   3  10   9     1852.59     1790.38     82.06 o
   4  10   9      969.79     1081.48     56.44 o
   5  10   9      969.16      906.42     44.92 o
   6  10   9      482.17      458.39     33.98 o
  -6  11   9     1098.88     1175.64     61.04 o
  -5  11   9     1468.33     1648.42     88.40 o
  -4  11   9     1936.98     2088.96    146.85 o
  -3  11   9      157.25      264.61     42.33 o
  -2  11   9      435.42      414.34     71.12 o
  -1  11   9     1100.45     1099.91     48.37 o
   0  11   9      439.71      471.35     25.34 o
   1  11   9     1067.37     1110.27     45.78 o
   2  11   9      443.61      443.42     37.14 o
   3  11   9      442.54      588.54     48.09 o
   4  11   9      174.84      156.92     20.44 o
   5  11   9     1160.20     1165.85     52.40 o
   6  11   9       62.82       75.15     14.40 o
  -5  12   9       64.69       24.19     15.55 o
  -4  12   9      594.95      500.72     38.87 o
  -2  12   9     1296.53     1133.60    114.31 o
  -1  12   9       49.70       44.05     27.64 o
   0  12   9     2011.32     1988.47     63.35 o
   1  12   9       48.64       71.70     14.11 o
   2  12   9     1319.14     1306.36     61.33 o
   3  12   9        7.96       41.46     42.33 o
   4  12   9      836.93      805.06     50.39 o
   5  12   9      850.10      906.71     45.78 o
  -5  13   9      233.73      101.93     23.03 o
  -2  13   9     2406.72     2399.36    150.59 o
  -1  13   9      699.83      662.54     61.33 o
   0  13   9     2822.76     2650.15    118.34 o
   1  13   9      676.29      695.36     37.43 o
   2  13   9     2412.27     2373.73     87.53 o
   3  13   9      697.59      844.22    103.66 o
   4  13   9     2002.77     1795.56     74.29 o
  -1  14   9     1732.70     1838.46    103.94 o
   0  14   9      113.33       72.85     37.14 o
   1  14   9     1741.24     1721.56     97.90 o
   2  14   9      165.02      267.20     23.32 o
   0  15   9       16.91       40.89     74.86 o
   1  15   9      848.97      768.78    108.84 o
  -8   0  10      924.24     1132.73     93.29 o
  -7   0  10        1.08       -9.21     22.17 o
  -6   0  10     1477.89     1705.72     57.87 o
  -5   0  10      167.61      144.83     16.70 o
  -4   0  10     3849.85     3876.46    160.38 o
  -3   0  10      693.95      682.12     25.91 o
  -2   0  10    16788.96    16509.58    399.08 o
  -1   0  10       14.48        4.32     12.67 o
   0   0  10     6211.37     5685.26    119.20 o
   1   0  10       15.02        8.64     10.37 o
   2   0  10    16468.02    15112.52    300.89 o
   3   0  10      812.26      798.44     35.13 o
   4   0  10     5614.98     5555.12    151.17 o
   5   0  10        4.79       -7.49      7.49 o
   6   0  10     2419.57     2549.37     75.73 o
   7   0  10        9.29      -45.21     45.21 o
   8   0  10     1405.94     1667.43    139.36 o
  -9   1  10      821.72     1129.57     88.97 o
  -8   1  10     1084.57     1171.60     94.73 o
  -7   1  10     1255.51     1367.11     68.82 o
  -6   1  10     1570.96     1606.96     48.66 o
  -5   1  10     2972.57     3207.01     73.71 o
  -4   1  10     4351.63     4024.17    116.33 o
  -3   1  10     9172.09     9452.88    232.94 o
  -2   1  10    16502.82    16379.72    319.32 o
  -1   1  10     6492.91     6773.08    109.99 o
   0   1  10     7134.75     7208.44    105.38 o
   1   1  10     6682.31     6891.71    102.50 o
   2   1  10    16981.07    15254.76    234.67 o
   3   1  10     7074.25     6330.52    116.90 o
   4   1  10     8116.57     7396.17    123.81 o
   5   1  10     3941.36     3740.27     67.38 o
   6   1  10     3186.38     2836.73     73.42 o
   7   1  10     1523.80     1587.38     71.41 o
   8   1  10     1703.73     1678.66    141.95 o
  -9   2  10     1262.23     1326.23    102.79 o
  -8   2  10      224.77      189.17     30.52 o
  -7   2  10     3505.21     3764.45    132.45 o
  -6   2  10       96.13      126.12     12.09 o
  -5   2  10     6919.89     6918.49    111.14 o
  -4   2  10      552.62      668.87     26.49 o
  -3   2  10    31171.34    30715.97    982.14 o
  -2   2  10     1346.65     1307.80     42.33 o
  -1   2  10    39123.24    39891.29    653.61 o
   0   2  10      173.58      166.43      8.35 o
   1   2  10    39353.13    39106.38    530.38 o
   2   2  10     1365.14     1260.29     33.98 o
   3   2  10    30724.68    27259.89    866.11 o
   4   2  10      900.12      905.84     28.79 o
   5   2  10     6387.17     5888.26    123.24 o
   6   2  10      438.01      397.93     24.76 o
   7   2  10     2806.58     2904.68     90.12 o
   8   2  10      244.82      177.94     69.10 o
  -8   3  10      174.04      198.39     28.22 o
  -7   3  10     1537.56     1629.13     53.56 o
  -6   3  10      626.71      709.18     31.96 o
  -5   3  10     3342.20     3395.61     63.92 o
  -4   3  10     1693.39     1815.71     46.93 o
  -3   3  10     9778.15    10268.31    351.28 o
  -2   3  10     3224.22     3583.92     72.56 o
  -1   3  10    19645.88    20629.05    310.68 o
   0   3  10     5062.27     5193.47     80.33 o
   1   3  10    19979.15    20797.21    288.80 o
   2   3  10     3328.21     3271.51     68.24 o
   3   3  10     9536.07     9377.73    313.27 o
   4   3  10      500.22      534.69     27.64 o
   5   3  10     3478.09     3326.79     80.91 o
   6   3  10      696.21      718.68     33.40 o
   7   3  10     1634.69     1672.03     57.30 o
   8   3  10      263.22      319.90     20.16 o
  -8   4  10      759.08      840.19     55.57 o
  -7   4  10      221.13      252.23     25.91 o
  -6   4  10     2493.59     2269.21     64.50 o
  -5   4  10      635.80      693.35     24.47 o
  -4   4  10     4479.48     4545.62     84.08 o
  -3   4  10      177.30      269.79     37.43 o
  -2   4  10     8860.28     9679.78    172.76 o
  -1   4  10      669.44      768.50     20.73 o
   0   4  10    18180.81    18100.13    253.67 o
   1   4  10      695.57      781.45     21.02 o
   2   4  10     9178.92     8866.07    161.24 o
   3   4  10       93.20       79.76     12.67 o
   4   4  10     4096.41     3904.68    128.99 o
   5   4  10      508.20      507.92     27.35 o
   6   4  10     2895.33     2666.85     73.71 o
   7   4  10       36.28       23.03     10.94 o
   8   4  10     1031.71     1009.50     44.05 o
  -8   5  10     1149.68     1259.42    100.78 o
  -7   5  10      580.20      665.42     40.60 o
  -6   5  10     4239.05     4107.67     98.19 o
  -5   5  10     2072.35     2200.68     61.62 o
  -4   5  10     7550.65     7733.05    132.16 o
  -3   5  10     1186.37     1438.81     78.89 o
  -2   5  10    22447.48    23685.19    359.63 o
  -1   5  10     3733.20     3814.27     65.07 o
   0   5  10    40140.43    40046.77    595.74 o
   1   5  10     3745.15     3890.57     65.65 o
   2   5  10    22626.97    22874.94    391.59 o
   3   5  10       69.40      124.96     22.46 o
   4   5  10     7577.70     7216.21    212.50 o
   5   5  10     1165.26     1290.81     46.36 o
   6   5  10     4882.68     4559.73    109.13 o
   7   5  10      420.81      520.59     31.38 o
   8   5  10     1618.79     1595.44     59.89 o
  -8   6  10      398.03      524.62     52.98 o
  -7   6  10     1746.42     1879.06     74.29 o
  -6   6  10     1886.00     1997.98     74.29 o
  -5   6  10     4657.84     4530.07    103.94 o
  -4   6  10     3342.99     3483.72     95.02 o
  -3   6  10     7253.22     7050.94    186.01 o
  -2   6  10     1434.82     1479.69     44.05 o
  -1   6  10    14937.11    14312.93    207.02 o
   0   6  10     4494.21     4466.73     74.86 o
   1   6  10    14762.61    14966.54    215.09 o
   2   6  10     1424.67     1570.68     51.83 o
   3   6  10     4091.03     4052.10    129.28 o
   4   6  10     2115.26     2334.28     94.73 o
   5   6  10     4131.92     3853.14     95.31 o
   6   6  10     1147.10     1154.04     46.93 o
   7   6  10     1829.99     1812.55     63.92 o
   8   6  10      447.36      474.52     27.35 o
  -8   7  10       32.46       74.00     22.46 o
  -7   7  10     1155.26     1207.60     72.27 o
  -6   7  10       42.72       89.55     19.00 o
  -5   7  10     3378.38     3311.82    101.35 o
  -4   7  10      151.12      160.38     18.14 o
  -3   7  10     6009.26     5587.37    209.33 o
  -2   7  10       39.29       40.02     13.82 o
  -1   7  10     8598.75     8625.07    133.03 o
   0   7  10      197.88      172.76     11.52 o
   1   7  10     8366.64     8572.67    144.83 o
   2   7  10       47.53       60.18     19.58 o
   3   7  10     2941.47     2885.10    103.94 o
   4   7  10       34.94       18.43     17.85 o
   5   7  10     2104.35     1985.31     63.35 o
   6   7  10       74.06      106.54     25.63 o
   7   7  10      872.80      819.75     42.04 o
   8   7  10       50.51       67.09     17.56 o
  -7   8  10      352.48      348.69     38.30 o
  -6   8  10      942.95      932.33     50.39 o
  -5   8  10      951.58      901.81     48.66 o
  -4   8  10     1648.13     1634.03     80.05 o
  -3   8  10     2642.19     2642.95    146.56 o
  -2   8  10     3588.05     3592.27     83.50 o
  -1   8  10     3396.61     3290.23     62.48 o
   0   8  10     4034.79     4187.43     82.06 o
   1   8  10     3240.40     3361.63     70.26 o
   2   8  10     3613.00     3754.09    103.94 o
   3   8  10     1890.43     1811.97     79.18 o
   4   8  10     3934.86     4056.13    145.69 o
   5   8  10     1379.66     1265.47     50.10 o
   6   8  10     1525.25     1606.39     59.60 o
   7   8  10      504.27      431.33     29.95 o
  -7   9  10      129.24      127.55     21.31 o
  -6   9  10     2141.19     2108.83    101.35 o
  -5   9  10      346.18      372.87     33.98 o
  -4   9  10     4530.68     4514.52    154.62 o
  -3   9  10      225.33      241.00     44.05 o
  -2   9  10    13026.49    12860.59    236.11 o
  -1   9  10      334.50      296.86     16.99 o
   0   9  10    14476.46    14688.68    237.55 o
   1   9  10      285.27      290.24     23.32 o
   2   9  10    12951.47    13277.80    289.09 o
   3   9  10      304.01      313.56     37.72 o
   4   9  10     5494.07     5342.33    183.13 o
   5   9  10       99.21      107.40     17.56 o
   6   9  10     2068.17     2015.25     69.68 o
   7   9  10       25.17       60.75     12.38 o
  -7  10  10      338.61      250.50     49.52 o
  -6  10  10      477.12      507.05     40.31 o
  -5  10  10      825.15      860.92     60.18 o
  -4  10  10      941.64     1040.88     69.10 o
  -3  10  10      143.79      217.10     40.31 o
  -2  10  10     2279.26     2345.51     76.01 o
  -1  10  10      208.20      190.90     16.41 o
   0  10  10     1904.24     1902.38     50.39 o
   1  10  10      207.64      246.18     23.03 o
   2  10  10     2311.29     2392.45     82.06 o
   3  10  10      484.29      509.36     43.48 o
   4  10  10     1465.74     1363.94     64.21 o
   5  10  10      374.95      385.83     27.93 o
   6  10  10      583.10      570.40     37.72 o
  -6  11  10       53.30       -6.33     14.11 o
  -5  11  10     1261.33     1207.88     72.85 o
  -4  11  10      144.78      204.72     65.07 o
  -3  11  10     1722.73     1631.44    107.11 o
  -2  11  10       34.77       35.13     35.70 o
  -1  11  10     3303.60     3269.21     74.00 o
   0  11  10        8.90        8.35     10.65 o
   1  11  10     3229.77     3332.26     88.40 o
   2  11  10       42.16       56.15     18.72 o
   3  11  10     2957.19     3384.96    186.58 o
   4  11  10       10.22        7.49     15.26 o
   5  11  10     1448.86     1375.75     57.59 o
   6  11  10       37.61       34.26     30.81 o
  -5  12  10     1031.28      917.93     62.48 o
  -4  12  10      766.27      901.81     60.18 o
  -1  12  10     4650.86     4701.68    167.00 o
   0  12  10      583.74      565.50     32.54 o
   1  12  10     4808.10     4863.21    118.05 o
   2  12  10      634.40      649.29     45.21 o
   3  12  10     2586.52     2576.72    151.74 o
   4  12  10     1307.32     1431.90     80.62 o
   5  12  10     1489.89     1423.26     59.60 o
  -5  13  10      164.82      -21.88     21.88 o
  -1  13  10      320.17      386.98     80.05 o
   0  13  10     3461.18     3422.68    139.94 o
   1  13  10      346.98      286.78     24.76 o
   2  13  10     3393.62     3398.20    111.72 o
   3  13  10      243.11      377.48     88.11 o
   4  13  10      992.95      964.29     52.12 o
  -1  14  10      129.82      223.44     65.94 o
   0  14  10     2727.33     2760.14    129.57 o
   1  14  10      137.25       97.90     39.16 o
   2  14  10     2299.46     2369.70     92.71 o
   1  15  10      972.31      954.79    121.22 o
   7   0  10       15.29      -36.28     38.01 o
   6   0  10     3984.07     2311.25     90.12 o
   5   0  10        7.89       -3.17     29.08 o
   4   0  10     9245.65     5318.72    206.45 o
  -4   0  12     1594.01      992.80     45.49 o
  -5   0  12      758.49      351.28     23.03 o
  -6   0  12      368.98      285.34     22.17 o
  -7   0  12        0.16      -45.49     45.49 o
  -8   0  12      366.19      346.38     83.50 o
  -9   1  11      557.49      883.67     76.30 o
  -8   1  11     1407.59     1413.76    107.40 o
  -7   1  11     1465.47     1625.10     78.61 o
  -6   1  11     2650.76     2857.46     82.64 o
  -5   1  11     3775.49     3872.72     85.52 o
  -4   1  11     6913.55     7051.80    184.28 o
  -3   1  11     8200.91     8525.16    214.51 o
  -2   1  11     1948.27     2070.25     57.59 o
  -1   1  11    12381.70    12543.28    194.64 o
   0   1  11     7114.76     7226.29    106.25 o
   1   1  11    12663.23    12338.85    175.64 o
   2   1  11     1926.51     1893.46     41.17 o
   3   1  11     6173.45     5412.01    103.37 o
   4   1  11     4488.27     4386.39     88.68 o
   5   1  11     3861.65     3415.48     63.63 o
   6   1  11     1801.33     1802.18     55.00 o
   7   1  11     1878.89     1777.13     78.61 o
  -8   2  11      233.62      205.01     21.02 o
  -7   2  11     2328.82     2828.95     90.12 o
  -6   2  11      419.93      429.31     25.34 o
  -5   2  11     5293.22     5998.82    109.42 o
  -4   2  11      920.15      988.48     32.25 o
  -3   2  11      633.96     2812.83     89.84 o
  -2   2  11     1724.59     1768.49     52.40 o
  -1   2  11     5905.46     6287.91    104.81 o
   0   2  11     2113.53     2180.24     39.16 o
   1   2  11     6010.60     6323.90     96.46 o
   2   2  11     1681.53     1628.27     36.86 o
   3   2  11      588.44     2127.55     95.02 o
   4   2  11     2636.25     2752.36     61.91 o
   5   2  11     6028.45     6091.83    145.41 o
   6   2  11     1314.33     1339.18     46.93 o
   7   2  11     3134.95     3497.54    102.50 o
   8   2  11      693.12      760.15    103.94 o
  -8   3  11      270.84      251.37     32.82 o
  -7   3  11     1615.74     1750.64     66.51 o
  -6   3  11      692.16      742.58     32.54 o
  -5   3  11     3302.12     3461.26     71.98 o
  -4   3  11      421.04      549.09     24.47 o
  -3   3  11     3683.85     3913.32    157.21 o
  -2   3  11      614.86      575.29     21.02 o
  -1   3  11     3880.55     3879.05     68.82 o
   0   3  11      672.33      773.68     19.58 o
   1   3  11     3735.35     3671.45     61.62 o
   2   3  11      537.03      534.12     18.72 o
   3   3  11     3430.41     3536.41    135.62 o
   4   3  11      528.96      632.88     30.81 o
   5   3  11     1113.94     1124.67     41.17 o
   6   3  11      314.53      386.41     24.76 o
   7   3  11      581.74      572.70     31.38 o
   8   3  11      150.20      162.11     15.84 o
  -8   4  11      953.04     1066.22     65.07 o
  -7   4  11       42.74       49.81     21.88 o
  -6   4  11     2711.13     2703.70     73.14 o
  -5   4  11      616.91      595.45     25.63 o
  -4   4  11     3927.99     4042.31     86.96 o
  -3   4  11     1095.71     1015.83     46.65 o
  -2   4  11     5147.40     5279.28    102.50 o
  -1   4  11     2600.40     2783.46     54.13 o
   0   4  11     7136.88     6674.60    102.50 o
   1   4  11     2747.18     2901.23     51.83 o
   2   4  11     5254.87     4902.66     97.03 o
   3   4  11      926.37     1001.15     57.87 o
   4   4  11     2987.39     2926.85    105.67 o
   5   4  11      296.79      284.19     21.31 o
   6   4  11     2274.63     2169.87     65.07 o
   7   4  11       28.62       12.67     11.52 o
   8   4  11      937.46      948.17     45.78 o
  -8   5  11     1333.65     1720.41     88.11 o
  -7   5  11      472.28      526.06     46.36 o
  -6   5  11     4020.81     4492.35    105.96 o
  -5   5  11     1342.25     1349.55     45.78 o
  -4   5  11     6310.16     7034.81    136.77 o
  -3   5  11     4833.62     5041.73    193.78 o
  -2   5  11      573.80      737.11     25.91 o
  -1   5  11     9074.41     9192.88    137.63 o
   0   5  11      628.67      803.91     22.46 o
   1   5  11     9224.12     9405.09    140.80 o
   2   5  11      696.26      727.32     22.75 o
   3   5  11     2929.03     3154.90    106.54 o
   4   5  11     7849.93     8323.60    240.43 o
   5   5  11     3361.36     3387.84     85.80 o
   6   5  11     4233.80     4334.56    105.96 o
   7   5  11     1131.35     1234.37     49.52 o
   8   5  11     1320.43     1562.04     59.03 o
  -8   6  11      455.14      450.62     53.56 o
  -7   6  11     1577.73     1763.02     88.97 o
  -6   6  11     1184.20     1244.74     56.44 o
  -5   6  11     3515.43     3875.60     93.29 o
  -4   6  11     2302.70     2394.17     73.71 o
  -3   6  11      653.30     1125.25     56.15 o
  -2   6  11     4154.00     4433.32     83.79 o
  -1   6  11     2122.65     2100.19     43.48 o
   0   6  11     4872.91     5144.23     84.36 o
   1   6  11     1942.98     2094.15     42.90 o
   2   6  11     4008.31     4464.13     94.73 o
   3   6  11      432.14      386.70     51.83 o
   4   6  11     1916.20     2082.05     88.68 o
   5   6  11     4208.61     4205.86    101.93 o
   6   6  11      938.36      973.79     42.61 o
   7   6  11     1316.38     1393.89     55.00 o
   8   6  11      246.52      327.09     18.43 o
  -7   7  11      724.58      935.50     63.06 o
  -6   7  11       88.89       94.15     19.87 o
  -5   7  11     1757.65     2056.71     74.86 o
  -4   7  11       37.00       13.53     14.11 o
  -3   7  11      100.26      237.55     42.90 o
  -2   7  11      176.85      191.48     20.73 o
  -1   7  11       61.74       97.32     10.37 o
   0   7  11       56.87       81.77      9.50 o
   1   7  11       51.57       59.03     12.96 o
   2   7  11      214.73      189.17     26.20 o
   3   7  11        2.54       29.37     16.70 o
   4   7  11       26.19       20.16     18.43 o
   5   7  11      480.17      539.59     32.54 o
   6   7  11        5.40       12.67     10.08 o
   7   7  11       74.07       82.06     12.67 o
   8   7  11       13.01       22.46     19.58 o
  -7   8  11      416.87      391.88     40.60 o
  -6   8  11     1543.85     1745.75     71.70 o
  -5   8  11     1137.38     1214.79     57.30 o
  -4   8  11     3845.97     4148.27    142.53 o
  -3   8  11       72.84       71.70     18.14 o
  -2   8  11     9071.51     8879.61    171.32 o
  -1   8  11      175.43      162.97     12.96 o
   0   8  11     9871.41     9940.93    167.29 o
   1   8  11      173.71      175.06     16.70 o
   2   8  11     9529.59     9723.83    219.98 o
   3   8  11      356.54      396.20     40.31 o
   4   8  11     6092.08     5591.11    185.43 o
   5   8  11      878.93      906.42     42.61 o
   6   8  11     3338.76     3006.03     87.53 o
   7   8  11      412.58      469.62     29.66 o
  -7   9  11       21.13        4.03     16.12 o
  -6   9  11     1711.10     2005.75     98.47 o
  -5   9  11       81.84       88.11     21.31 o
  -4   9  11     4523.37     5275.82    173.91 o
  -3   9  11        4.85        3.74      7.20 o
  -2   9  11      337.91      393.61     25.34 o
  -1   9  11        2.40        0.86      8.35 o
   0   9  11      106.77      152.03     15.55 o
   1   9  11        2.23       13.24     19.29 o
   2   9  11      298.25      389.86     35.70 o
   3   9  11       57.17      135.04     33.40 o
   4   9  11     4383.44     5229.75    257.41 o
   5   9  11      891.12      931.47     44.63 o
   6   9  11     2118.41     2350.98     76.59 o
   7   9  11      332.17      294.27     24.76 o
  -7  10  11      173.96       74.00     39.45 o
  -6  10  11      542.81      506.48     38.87 o
  -5  10  11      377.52      416.07     42.04 o
  -4  10  11     1281.44     1297.14     76.88 o
  -3  10  11      285.08      361.65     52.69 o
  -2  10  11      321.54      297.15     19.29 o
  -1  10  11      231.84      241.58     18.72 o
   0  10  11      450.66      431.61     23.61 o
   1  10  11      267.72      258.57     24.47 o
   2  10  11      309.57      324.21     32.25 o
   3  10  11       21.80       65.36     39.16 o
   4  10  11      617.39      608.41     51.25 o
   5  10  11       25.50       20.16     12.67 o
   6  10  11      301.36      243.88     20.73 o
  -6  11  11       45.61       32.25     14.68 o
  -5  11  11     1464.22     1596.02     85.52 o
  -4  11  11        9.26      -49.24     49.24 o
  -3  11  11     1369.29     1235.24     88.97 o
  -2  11  11      154.13      100.20     39.16 o
  -1  11  11     3081.36     2983.58     70.54 o
   0  11  11      231.31      255.40     22.17 o
   1  11  11     3057.14     3047.78     83.79 o
   2  11  11      128.96      124.68     25.34 o
   3  11  11     1551.03     1479.12    110.57 o
   4  11  11       35.25       75.15     18.72 o
   5  11  11     1156.92     1117.19     51.54 o
   6  11  11        3.61      -22.75     22.75 o
  -5  12  11     1241.97     1369.99     79.76 o
  -4  12  11     1532.68     1393.03     79.76 o
  -1  12  11      594.28      655.34     91.28 o
   0  12  11     4389.18     4475.08    109.42 o
   1  12  11      578.15      644.11     35.99 o
   2  12  11     3819.44     3781.15    118.34 o
   3  12  11      282.69      330.84     65.36 o
   4  12  11     1868.73     1882.80     95.31 o
   5  12  11     1271.10     1162.10    103.08 o
  -4  13  11      835.86      982.72    102.50 o
  -1  13  11       62.82      117.77     64.79 o
   0  13  11       23.64       79.18     53.27 o
   1  13  11       59.81       46.93     30.81 o
   2  13  11       70.21      159.80     22.75 o
   3  13  11       52.71      137.06     81.20 o
   4  13  11     1027.98      964.29     98.47 o
  -1  14  11       29.33      -39.16     53.84 o
   0  14  11      142.86      157.21     61.04 o
   1  14  11       24.21      -33.11     38.30 o
   2  14  11       88.25       69.10     21.31 o
  -6   0  12      224.08      328.82     48.95 o
  -5   0  12      460.64      432.77     51.25 o
  -4   0  12      968.06     1204.43     78.61 o
  -3   0  12      107.59      137.92     40.02 o
  -2   0  12     5920.76     6090.10    165.85 o
  -1   0  12     2016.26     2209.03     74.00 o
   0   0  12      898.68      853.44     27.07 o
   1   0  12     2186.66     2324.78     59.31 o
   2   0  12     5769.25     5413.17    121.22 o
   3   0  12       76.49      105.67     16.70 o
   4   0  12     1230.19     1135.04     49.81 o
   5   0  12      293.14      212.50     19.58 o
   6   0  12      105.37      154.91     12.09 o
   7   0  12      110.44      169.59     60.75 o
  -7   1  12     1650.20     1815.43     84.36 o
  -6   1  12     2058.52     1929.74     57.30 o
  -5   1  12     3250.15     3393.31     91.56 o
  -4   1  12     5127.21     4987.31    118.63 o
  -3   1  12     6204.85     6899.19    181.40 o
  -2   1  12    26784.45    26770.40    450.04 o
  -1   1  12     3563.91     3391.29     62.19 o
   0   1  12    15722.80    16063.86    224.59 o
   1   1  12     3663.14     3319.31     56.15 o
   2   1  12    26767.22    24570.30    372.01 o
   3   1  12     6619.97     5564.62    204.43 o
   4   1  12     7519.55     6817.42    128.99 o
   5   1  12     3522.47     3340.33     63.06 o
   6   1  12     2035.63     1858.90     56.72 o
   7   1  12     1689.23     1509.35    121.80 o
  -8   2  12      823.37      829.83     44.05 o
  -7   2  12     3807.67     3801.88    111.14 o
  -6   2  12     1558.91     1471.63     48.66 o
  -5   2  12     7138.92     7010.05    140.51 o
  -4   2  12     3081.52     2896.04     79.18 o
  -3   2  12    27130.40    26663.87    612.72 o
  -2   2  12     8842.38     8798.70    184.28 o
  -1   2  12    32001.06    31548.10    471.35 o
   0   2  12     6361.51     6333.40     95.88 o
   1   2  12    31851.83    31361.52    429.60 o
   2   2  12     8540.38     8115.72    133.89 o
   3   2  12    27004.47    23835.78    765.91 o
   4   2  12     3141.48     3162.67     69.39 o
   5   2  12     7310.27     7065.33    164.99 o
   6   2  12     1071.82     1142.81     43.19 o
   7   2  12     3728.21     3727.31    135.62 o
  -8   3  12      154.31      199.25     31.10 o
  -7   3  12      587.32      668.87     37.72 o
  -6   3  12      381.99      402.24     28.79 o
  -5   3  12     1142.67     1188.30     36.57 o
  -4   3  12      642.00      648.43     33.98 o
  -3   3  12     3333.30     3771.08    156.92 o
  -2   3  12     1160.16     1230.34     42.90 o
  -1   3  12     5982.48     6086.36    115.46 o
   0   3  12     2373.32     2484.87     44.92 o
   1   3  12     6255.91     6099.02     95.02 o
   2   3  12     1124.56     1158.65     30.52 o
   3   3  12     3536.37     3594.86    140.80 o
   4   3  12      349.92      387.56     23.90 o
   5   3  12     2865.03     2790.08     72.85 o
   6   3  12      286.60      257.70     21.31 o
   7   3  12     1476.76     1464.72     53.56 o
   8   3  12       67.46       40.02     15.26 o
  -8   4  12      850.64      869.27     57.30 o
  -7   4  12       34.71       26.78     11.23 o
  -6   4  12     2151.54     2129.27     73.14 o
  -5   4  12      314.92      294.84     19.00 o
  -4   4  12     2799.32     2877.33     68.53 o
  -3   4  12      243.51      242.73     26.78 o
  -2   4  12     1825.97     1847.96     48.09 o
  -1   4  12      119.87      127.84     11.23 o
   0   4  12     4995.30     4702.26     76.30 o
   1   4  12      142.30      130.43      9.21 o
   2   4  12     1804.50     1805.64     41.17 o
   3   4  12      290.39      297.44     38.30 o
   4   4  12      904.69      888.85     69.10 o
   5   4  12       95.46      101.06     15.84 o
   6   4  12     1323.10     1214.22     46.65 o
   7   4  12       93.01      101.35     12.67 o
   8   4  12      327.82      308.38     19.00 o
  -8   5  12     1595.45     1852.28     93.00 o
  -7   5  12     1135.42     1388.42     77.17 o
  -6   5  12     5096.53     4825.49    130.15 o
  -5   5  12     3427.33     3655.04     88.97 o
  -4   5  12     9438.91     9072.81    171.03 o
  -3   5  12     2297.31     2546.78    118.05 o
  -2   5  12    17075.98    17320.11    300.89 o
  -1   5  12     6343.55     6237.52    107.98 o
   0   5  12    34099.38    34233.38    470.77 o
   1   5  12     6265.29     6325.34    100.20 o
   2   5  12    16991.51    17387.49    302.33 o
   3   5  12      640.24      744.60     46.36 o
   4   5  12     5710.76     5695.63    177.37 o
   5   5  12     2055.63     2054.12     62.19 o
   6   5  12     3939.53     3665.12     94.44 o
   7   5  12      907.38      968.61     44.05 o
   8   5  12     1268.59     1247.91     52.12 o
  -8   6  12      286.32      311.26     36.28 o
  -7   6  12     1560.00     1666.85     87.24 o
  -6   6  12     1087.44     1141.95     53.84 o
  -5   6  12     4915.72     4688.72    108.26 o
  -4   6  12     2064.25     2273.53     60.47 o
  -3   6  12     7440.23     6877.31    253.96 o
  -2   6  12     2300.72     2422.97     61.91 o
  -1   6  12    15152.72    15086.89    219.12 o
   0   6  12     5761.69     5906.68     95.59 o
   1   6  12    15311.45    15504.97    224.01 o
   2   6  12     2228.30     2521.73     63.92 o
   3   6  12     3371.82     3636.90    122.66 o
   4   6  12     2142.42     2501.86    142.53 o
   5   6  12     2753.55     2603.50     74.00 o
   6   6  12     1373.93     1290.81     50.10 o
   7   6  12      917.08      895.19     43.19 o
   8   6  12      690.96      753.81     37.43 o
  -7   7  12       89.84       84.94     25.34 o
  -6   7  12        5.21       14.97     16.70 o
  -5   7  12      577.98      646.99     41.17 o
  -4   7  12       23.34       34.84     12.96 o
  -3   7  12      439.64      487.76     29.37 o
  -2   7  12      580.96      563.20     29.66 o
  -1   7  12     1410.43     1488.62     36.28 o
   0   7  12      117.44      107.69      9.21 o
   1   7  12     1326.99     1473.65     40.89 o
   2   7  12      586.97      641.81     38.30 o
   3   7  12      276.18      319.32     36.57 o
   4   7  12      851.54     1006.91     83.21 o
   5   7  12      335.66      327.38     25.63 o
   6   7  12      461.02      416.93     29.95 o
   7   7  12      123.73      129.28     15.55 o
   8   7  12      184.10      315.00     88.11 o
  -7   8  12      441.88      451.19     45.49 o
  -6   8  12     2861.16     3044.91    101.64 o
  -5   8  12     1021.39      935.50     50.96 o
  -4   8  12     5253.52     5218.52    136.19 o
  -3   8  12     1664.38     1739.12     63.63 o
  -2   8  12     1750.66     1741.71     53.84 o
  -1   8  12     4111.59     4090.11     74.86 o
   0   8  12     2174.82     2051.24     50.96 o
   1   8  12     4037.24     4176.49     84.36 o
   2   8  12     1777.28     1791.53     67.38 o
   3   8  12     1957.55     1933.48    117.19 o
   4   8  12     4501.03     4521.43    160.09 o
   5   8  12     1300.75     1203.57     49.81 o
   6   8  12     1519.73     1612.14     60.18 o
   7   8  12      443.36      458.10     27.64 o
  -7   9  12      393.72      361.93     47.51 o
  -6   9  12     2562.94     2729.62     97.32 o
  -5   9  12     1066.75     1059.02     54.42 o
  -4   9  12     5297.05     5362.20    177.08 o
  -3   9  12     1794.64     1738.26     76.88 o
  -2   9  12    15050.72    15027.87    246.18 o
  -1   9  12     3879.35     3701.97     88.11 o
   0   9  12    14941.26    15186.81    246.18 o
   1   9  12     3829.10     3981.84     95.88 o
   2   9  12    14921.63    15940.04    342.35 o
   3   9  12     2248.37     2255.97    133.60 o
   4   9  12     6800.56     6799.28    213.36 o
   5   9  12      996.17      991.07     46.65 o
   6   9  12     3073.50     2899.21     87.24 o
   7   9  12      453.06      325.65     49.24 o
  -6  10  12      333.29      276.42     34.26 o
  -5  10  12       30.88       52.98     17.56 o
  -4  10  12      724.95      611.00     57.87 o
  -3  10  12      324.70      349.26     52.69 o
  -2  10  12     2094.46     1921.39     70.26 o
  -1  10  12      868.10      836.45     37.72 o
   0  10  12     1749.47     1790.95     49.81 o
   1  10  12      841.34      905.84     40.89 o
   2  10  12     2176.68     2131.00     79.47 o
   3  10  12      910.74      801.03     82.06 o
   4  10  12     1355.00     1367.40     78.61 o
   5  10  12      471.10      440.83     31.67 o
   6  10  12      812.14      731.35     39.45 o
  -6  11  12        4.04       32.82     30.52 o
  -5  11  12     1029.59     1204.14     72.56 o
  -4  11  12       29.32       50.39     40.02 o
  -3  11  12      661.69      640.08     59.89 o
  -2  11  12       92.55       76.59     40.02 o
  -1  11  12     1411.24     1425.56     51.54 o
   0  11  12        9.47        2.59     20.16 o
   1  11  12     1436.69     1479.98     55.00 o
   2  11  12       86.95       83.21     23.03 o
   3  11  12     1306.45     1336.59    119.20 o
   4  11  12      141.13      165.27     27.64 o
   5  11  12      350.66      333.72     26.78 o
  -5  12  12     1470.82     1463.57     81.20 o
  -4  12  12     1711.41     1733.94     88.97 o
  -1  12  12     6034.05     6138.47    296.86 o
   0  12  12     1146.07     1310.10     60.18 o
   1  12  12     6008.10     6093.27    141.38 o
   2  12  12     1229.17     1279.58     65.36 o
   3  12  12     2595.34     3122.94    178.23 o
   4  12  12      695.82      779.73     54.71 o
   5  12  12     1546.90     1422.11    116.61 o
  -4  13  12     1242.02     1240.42    114.89 o
  -1  13  12      850.45     1005.75    112.87 o
   0  13  12     3513.21     3551.09    212.50 o
   1  13  12      862.24      822.92     51.54 o
   2  13  12     3198.71     3392.15    114.02 o
  -1  14  12       42.95       63.92     59.89 o
   0  14  12      665.68      970.34    117.77 o
   1  14  12       45.71       74.00     59.60 o
   2  14  12      608.64      457.24     40.02 o
   7   0  12      181.85       58.16     46.65 o
   6   0  12      173.50      147.42     39.16 o
   5   0  12      482.68      322.20     48.37 o
   4   0  12     2025.64     1159.51     78.03 o
  -4   0  14     4818.60     2654.47     88.11 o
  -5   0  14    10487.97     5789.21    137.92 o
  -6   0  14     2312.12     1264.61     97.32 o
  -7   0  14     5954.88     3277.56    188.88 o
  -8   1  13      661.18      761.30     68.82 o
  -7   1  13     1708.96     1630.86    109.42 o
  -6   1  13     1710.01     1862.65     63.92 o
  -5   1  13     3670.71     3523.74     94.73 o
  -4   1  13     6262.02     6382.64    145.12 o
  -3   1  13     9552.83    11126.65    389.29 o
  -2   1  13      230.04      275.27     21.31 o
  -1   1  13    14657.60    14704.81    228.33 o
   0   1  13      149.59      155.20      7.49 o
   1   1  13    14868.98    14342.30    203.86 o
   2   1  13      189.90      267.78     15.26 o
   3   1  13     9914.99     8803.59    306.94 o
   4   1  13      153.28      210.19     14.68 o
   5   1  13     3756.32     3564.34     66.80 o
   6   1  13       82.83       59.03      9.50 o
   7   1  13     2390.09     2295.70    152.61 o
  -8   2  13      638.65      805.93     43.48 o
  -7   2  13     3141.03     3620.20    108.84 o
  -6   2  13     1000.25     1139.07     42.61 o
  -5   2  13     6212.51     6818.28    138.50 o
  -4   2  13     3078.65     3300.30     88.11 o
  -3   2  13      945.90     2231.78    108.26 o
  -2   2  13     1572.41     1487.76     42.61 o
  -1   2  13     1316.77     1373.16     33.11 o
   0   2  13     1664.37     1717.82     33.69 o
   1   2  13     1225.48     1272.67     28.51 o
   2   2  13     1319.00     1301.46     33.69 o
   3   2  13      828.11     1644.39     81.20 o
   4   2  13     1518.79     1527.78     42.61 o
   5   2  13      297.39      249.35     22.17 o
   6   2  13      870.24      945.58     39.45 o
   7   2  13       69.91       71.70     12.96 o
  -8   3  13       58.54       81.77     29.37 o
  -7   3  13     1384.85     1467.31     61.04 o
  -6   3  13      270.23      237.83     23.32 o
  -5   3  13     2750.74     2911.88     73.42 o
  -4   3  13      381.54      387.85     25.05 o
  -3   3  13     5073.01     5302.89    153.18 o
  -2   3  13      594.21      647.28     31.96 o
  -1   3  13     6016.70     5923.96    102.22 o
   0   3  13      907.79      969.76     23.32 o
   1   3  13     6084.28     6055.55     95.31 o
   2   3  13      514.54      546.50     20.44 o
   3   3  13     4815.47     4663.67    176.22 o
   4   3  13     1966.16     2070.25     62.48 o
   5   3  13     3717.58     3672.31     88.97 o
   6   3  13     1095.20     1250.79     46.36 o
   7   3  13     1368.61     1480.85     54.13 o
   8   3  13      421.92      523.46     62.19 o
  -8   4  13      328.96      369.13     38.58 o
  -7   4  13      103.41      106.54     12.96 o
  -6   4  13     1360.95     1311.54     55.28 o
  -5   4  13      111.95      102.79     16.41 o
  -4   4  13      928.25     1014.10     36.28 o
  -3   4  13       12.43      324.79     47.51 o
  -2   4  13     4380.91     4442.25     92.14 o
  -1   4  13       11.92       22.46     12.67 o
   0   4  13     5279.78     5192.61     83.79 o
   1   4  13       11.40       26.20      6.33 o
   2   4  13     4496.56     4449.45     82.06 o
   3   4  13       10.64      280.45     29.66 o
   4   4  13     3966.34     4175.05    136.19 o
   5   4  13     2231.54     2188.30     63.63 o
   6   4  13     2248.87     2302.61     68.53 o
   7   4  13     1093.00     1144.54     47.80 o
   8   4  13      730.79      805.35     40.31 o
  -8   5  13     1057.67     1224.58     74.57 o
  -7   5  13      966.46     1000.28     65.65 o
  -6   5  13     3296.59     3596.88    105.96 o
  -5   5  13     2151.05     2163.25     73.14 o
  -4   5  13     4821.98     5533.81    114.31 o
  -3   5  13     1872.22     1916.20     74.00 o
  -2   5  13      865.23     1013.24     31.96 o
  -1   5  13     3287.62     3143.09     71.98 o
   0   5  13     1640.60     1667.72     35.99 o
   1   5  13     2867.78     3047.78     56.44 o
   2   5  13      820.87      989.34     36.86 o
   3   5  13     1664.69     1912.75    115.46 o
   4   5  13      167.15      220.27     33.98 o
   5   5  13     1321.84     1433.91     50.68 o
   6   5  13       49.14       90.70     13.82 o
   7   5  13      345.56      339.19     26.20 o
   8   5  13       49.82      101.64     24.47 o
  -8   6  13      765.36      722.14     59.60 o
  -7   6  13      770.00      869.27     63.35 o
  -6   6  13     1412.44     1479.41     79.18 o
  -5   6  13     2292.08     2522.88     70.26 o
  -4   6  13     2247.79     2444.56     64.21 o
  -3   6  13       35.45       45.49     16.70 o
  -2   6  13     1985.92     2100.19     50.96 o
  -1   6  13       89.19       97.03     16.70 o
   0   6  13     1618.88     1761.29     38.87 o
   1   6  13      104.97      128.42      8.35 o
   2   6  13     2037.92     2162.96     58.74 o
   3   6  13       88.41      241.29     39.73 o
   4   6  13     1878.38     2175.06    130.72 o
   5   6  13      242.13      166.14     19.00 o
   6   6  13     1216.95     1245.03     49.81 o
   7   6  13      190.54      162.68     16.12 o
   8   6  13      625.15      652.17     35.70 o
  -7   7  13      113.18      116.90     25.63 o
  -6   7  13      531.83      479.99     46.93 o
  -5   7  13      276.38      335.44     31.67 o
  -4   7  13      998.13      951.33     44.92 o
  -3   7  13        7.84       18.72      8.93 o
  -2   7  13     1384.41     1293.11     40.02 o
  -1   7  13      123.64      118.05     14.68 o
   0   7  13     1629.30     1528.64     36.57 o
   1   7  13      129.18      108.26     14.68 o
   2   7  13     1276.92     1384.39     57.30 o
   3   7  13      116.49      357.04     48.95 o
   4   7  13     3932.66     4536.12    226.03 o
   5   7  13     1165.43     1225.45     49.52 o
   6   7  13     1857.92     1850.55     63.92 o
   7   7  13      489.65      461.27     28.51 o
  -7   8  13      422.92      422.69     43.19 o
  -6   8  13     1654.94     1622.22     86.96 o
  -5   8  13     1181.87     1216.52     58.74 o
  -4   8  13     4959.46     4611.56    124.96 o
  -3   8  13      553.42      591.13     34.26 o
  -2   8  13    10488.49    10069.93    173.62 o
  -1   8  13      885.31      899.22     32.54 o
   0   8  13    13124.37    12507.58    206.45 o
   1   8  13      876.64      923.12     33.69 o
   2   8  13    10408.83    10833.53    243.59 o
   3   8  13      311.60      301.18     55.57 o
   4   8  13     4715.18     4754.08    163.55 o
   5   8  13      616.70      735.38     38.58 o
   6   8  13     1808.42     1625.10     60.75 o
   7   8  13      165.23      179.38     15.55 o
  -6   9  13     2660.07     2974.65    127.27 o
  -5   9  13      823.31     1014.39     55.57 o
  -4   9  13     5796.44     6384.37    201.55 o
  -3   9  13        0.02       -0.58     15.84 o
  -2   9  13     1155.28     1147.13     38.58 o
  -1   9  13       60.94       75.44     16.70 o
   0   9  13     1030.50     1052.40     36.28 o
   1   9  13       52.37       65.36     15.84 o
   2   9  13     1108.19     1215.37     58.45 o
   3   9  13        0.02       12.67     36.57 o
   4   9  13      574.25      586.23     51.83 o
   5   9  13      507.88      554.27     33.98 o
   6   9  13      391.76      340.05     26.49 o
  -6  10  13      811.32      784.05     76.59 o
  -5  10  13      440.80      509.07     38.87 o
  -4  10  13     1235.47     1283.32     78.89 o
  -3  10  13      435.59      480.27     50.96 o
  -2  10  13     1977.06     1971.49     72.56 o
  -1  10  13     1310.17     1365.38     49.52 o
   0  10  13     2544.95     2516.55     69.68 o
   1  10  13     1298.80     1401.95     52.12 o
   2  10  13     1923.83     1997.40     78.61 o
   3  10  13      663.42      712.35     83.50 o
   4  10  13     2205.89     2368.55    109.70 o
   5  10  13      766.62      811.11     43.77 o
   6  10  13     1065.47     1013.24     47.22 o
  -5  11  13      332.97      323.35     29.66 o
  -4  11  13      164.52      139.07     46.36 o
  -2  11  13      316.44      311.26     49.81 o
  -1  11  13      749.95      827.52     40.60 o
   0  11  13      284.65      313.56     29.95 o
   1  11  13      851.99      903.54     43.77 o
   2  11  13      302.71      333.43     33.98 o
   3  11  13      757.68      971.49    118.34 o
   4  11  13     1355.21     1560.60     89.26 o
   5  11  13      832.42      833.86     43.48 o
  -5  12  13     1362.21     1460.11     79.47 o
  -4  12  13      748.00      778.86     96.75 o
  -2  12  13     1142.68     1260.29     79.47 o
  -1  12  13     1449.58     1583.35    132.74 o
   0  12  13     1142.39     1175.64     56.72 o
   1  12  13     1411.67     1547.36     69.68 o
   2  12  13     1163.02     1221.99     63.63 o
   3  12  13      933.41     1025.91    118.05 o
   4  12  13      498.70      540.45     46.65 o
   5  12  13      214.93       83.21     38.87 o
  -4  13  13     1206.02     1251.36    116.61 o
  -1  13  13      756.98      732.22    100.20 o
   0  13  13      998.60     1041.46    113.16 o
   1  13  13      718.66      744.31     46.65 o
   2  13  13      829.93      757.84     48.95 o
  -1  14  13      910.18     1061.04    115.46 o
   0  14  13       96.94      113.16     59.89 o
   2  14  13      125.55      114.31     25.34 o
  -7   0  14     3616.46     4034.82    188.88 o
  -6   0  14     1404.17     1458.39     70.26 o
  -5   0  14     6369.45     6363.06    252.23 o
  -4   0  14     2926.39     3007.76    104.23 o
  -3   0  14    29838.26    30290.69    984.45 o
  -2   0  14    17384.07    17912.11    439.39 o
  -1   0  14    33263.02    33668.45    794.70 o
   0   0  14     6284.88     6422.09    137.92 o
   1   0  14    33072.70    32421.12    628.56 o
   2   0  14    17029.01    16181.33    327.09 o
   3   0  14    16850.10    15884.47    391.01 o
   4   0  14     4087.38     4139.92    123.52 o
   5   0  14     6723.71     6373.71    149.44 o
   6   0  14     1023.19     1107.97     92.43 o
   7   0  14     3202.62     3400.50    194.07 o
  -9   1  14      686.23      878.20     56.15 o
  -8   1  14       44.25       52.98     19.87 o
  -7   1  14     2274.30     2494.09    102.79 o
  -6   1  14       91.81       84.08     18.72 o
  -5   1  14     3490.91     3740.55    100.20 o
  -4   1  14      183.42      195.80     24.19 o
  -3   1  14    12699.83    13597.12    468.18 o
  -2   1  14     2612.81     2646.98     63.92 o
  -1   1  14    11169.99    11010.32    175.64 o
   0   1  14      924.18      931.47     21.60 o
   1   1  14    10831.69    10673.73    171.61 o
   2   1  14     2715.19     2444.56     52.40 o
   3   1  14    12967.45    11935.74    406.85 o
   4   1  14     1461.69     1305.49     39.45 o
   5   1  14     3751.41     3587.95     74.86 o
   6   1  14      460.33      376.91     25.34 o
   7   1  14     1993.33     2075.43    145.41 o
  -8   2  14      559.23      611.86     46.65 o
  -7   2  14       71.66       64.21     17.85 o
  -6   2  14     1025.32     1043.19     41.75 o
  -5   2  14      323.64      341.78     28.51 o
  -4   2  14     1741.67     1672.90     57.59 o
  -3   2  14      411.82      399.36     53.56 o
  -2   2  14     6872.51     6699.37    130.72 o
  -1   2  14      940.31      853.73     25.05 o
   0   2  14     4408.36     4346.66     70.54 o
   1   2  14      933.13      845.66     22.46 o
   2   2  14     6743.29     6223.70    108.84 o
   3   2  14      404.22      344.95     42.33 o
   4   2  14     1768.75     1792.68     47.80 o
   5   2  14      254.93      262.88     23.03 o
   6   2  14      678.03      714.36     33.69 o
   7   2  14       65.61      -19.58     44.92 o
  -8   3  14      506.30      560.03     51.83 o
  -7   3  14     1545.26     1691.90     67.66 o
  -6   3  14     1329.76     1326.80     56.44 o
  -5   3  14     3970.66     3939.23     92.14 o
  -4   3  14     2385.58     2380.93     63.92 o
  -3   3  14     6444.57     6812.53    189.75 o
  -2   3  14     7968.94     8264.00    153.76 o
  -1   3  14    10286.11    10612.68    171.61 o
   0   3  14    10576.38    10609.23    155.77 o
   1   3  14    10150.58    10620.46    157.21 o
   2   3  14     7991.08     8014.65    135.33 o
   3   3  14     6165.91     6215.35    171.61 o
   4   3  14     2591.22     2434.48     70.54 o
   5   3  14     2969.61     2977.53     77.17 o
   6   3  14     1792.56     1775.12     57.87 o
   7   3  14     1259.46     1247.04     49.81 o
   8   3  14      716.87      874.74     80.91 o
  -8   4  14      794.57      830.40     61.33 o
  -7   4  14     1300.04     1233.51     55.28 o
  -6   4  14     2376.87     2443.12     82.06 o
  -5   4  14     2688.34     2597.46     69.39 o
  -4   4  14     4030.25     4063.33     92.43 o
  -3   4  14     5473.13     5646.39    163.26 o
  -2   4  14     3423.20     3497.54     77.45 o
  -1   4  14     9586.11     9925.67    163.26 o
   0   4  14     8991.48     8933.74    135.04 o
   1   4  14     9599.53     9952.74    149.44 o
   2   4  14     3436.87     3419.51     67.95 o
   3   4  14     5365.33     5508.18    156.92 o
   4   4  14     1869.60     2068.52     85.80 o
   5   4  14     2533.53     2322.77     67.38 o
   6   4  14     1670.03     1610.70     56.15 o
   7   4  14     1364.01     1343.21     52.69 o
   8   4  14      499.28      533.54     31.38 o
  -8   5  14       59.03       37.14     27.07 o
  -7   5  14      399.26      443.42     43.48 o
  -6   5  14       58.27       67.66     13.53 o
  -5   5  14     1525.99     1451.76     57.87 o
  -4   5  14      190.94      219.69     23.32 o
  -3   5  14      602.33      653.61     56.72 o
  -2   5  14      591.83      524.90     26.49 o
  -1   5  14     2335.76     2426.42     61.04 o
   0   5  14       38.43       31.10      7.49 o
   1   5  14     2475.00     2477.67     49.24 o
   2   5  14      552.20      558.88     29.66 o
   3   5  14      559.03      645.26     61.91 o
   4   5  14       36.21       30.23     19.58 o
   5   5  14      976.76      920.81     40.31 o
   6   5  14       57.16       60.47     11.81 o
   7   5  14      482.64      432.19     27.93 o
   8   5  14        5.81      -14.68     14.68 o
  -8   6  14      605.76      567.23     91.56 o
  -7   6  14      157.03      107.40     29.37 o
  -6   6  14     1300.15     1331.98     75.44 o
  -5   6  14      227.93      161.53     18.43 o
  -4   6  14     2156.48     2276.98     61.91 o
  -3   6  14      209.77      125.54     33.11 o
  -2   6  14     2125.21     2179.37     52.98 o
  -1   6  14      602.10      540.16     28.22 o
   0   6  14     6055.68     5978.67    108.55 o
   1   6  14      625.85      633.46     21.31 o
   2   6  14     2227.23     2239.84     61.04 o
   3   6  14      241.50      406.28     48.95 o
   4   6  14     2374.22     2269.21     78.89 o
   5   6  14      495.53      414.91     28.51 o
   6   6  14     1888.52     1755.25     60.75 o
   7   6  14      132.82       76.59     12.96 o
   8   6  14      820.27      810.25     47.22 o
  -7   7  14      516.38      449.47     46.93 o
  -6   7  14     2255.63     2104.51     99.91 o
  -5   7  14     1372.00     1348.97     55.28 o
  -4   7  14     4753.04     4483.71    120.93 o
  -3   7  14     1428.04     1552.54     58.45 o
  -2   7  14    11116.05    10634.57    180.82 o
  -1   7  14     4959.59     5003.15    108.55 o
   0   7  14    14185.24    13802.13    224.30 o
   1   7  14     5185.52     5439.37    102.79 o
   2   7  14    11165.90    11275.51    249.64 o
   3   7  14     3539.75     4402.52    217.68 o
   4   7  14     4932.76     4835.28    163.83 o
   5   7  14     2368.35     2286.20     71.12 o
   6   7  14     2519.28     2436.79     76.30 o
   7   7  14     1035.24     1050.10     46.93 o
  -7   8  14      169.69      148.29     27.07 o
  -6   8  14     1678.26     1587.67     86.67 o
  -5   8  14      686.81      740.28     57.01 o
  -4   8  14     4383.04     4261.14    118.63 o
  -3   8  14     1105.70     1120.64     49.24 o
  -2   8  14     3571.94     3557.43     78.03 o
  -1   8  14     3079.11     2975.51     76.30 o
   0   8  14     4231.04     4141.65     95.59 o
   1   8  14     3082.37     3028.49     68.53 o
   2   8  14     3626.07     3744.01    108.55 o
   3   8  14     1487.96     1379.78    103.66 o
   4   8  14     2654.03     2615.31    112.58 o
   5   8  14      667.17      661.96     37.43 o
   6   8  14     1260.93     1140.80     49.52 o
   7   8  14      238.87      176.22     18.14 o
  -6   9  14      429.03      406.28     43.19 o
  -5   9  14      613.14      620.79     54.13 o
  -4   9  14      557.86      513.39     54.13 o
  -3   9  14     1620.75     1674.91     77.74 o
  -2   9  14      600.28      554.85     28.22 o
  -1   9  14     3897.55     4050.37     96.46 o
   0   9  14      846.30      746.04     35.42 o
   1   9  14     3915.63     4209.89    100.78 o
   2   9  14      576.22      546.50     41.17 o
   3   9  14     2381.35     2344.36    142.24 o
   4   9  14      266.52      224.88     35.99 o
   5   9  14     1097.55     1067.08     48.66 o
   6   9  14      212.61      213.94     16.99 o
  -6  10  14     1079.95      991.65     67.09 o
  -5  10  14      828.22      848.25     50.68 o
  -4  10  14     2221.65     2275.54    107.98 o
  -3  10  14     1210.73     1149.15     87.24 o
  -2  10  14     4254.50     4074.27    118.05 o
  -1  10  14     2450.05     2493.80     71.12 o
   0  10  14     3608.85     3445.71    103.37 o
   1  10  14     2448.56     2465.87     85.52 o
   2  10  14     4180.94     4134.16    122.95 o
   3  10  14     1163.07     1217.39    107.40 o
   4  10  14     2953.77     3206.15    134.18 o
   5  10  14      533.37      536.42     34.55 o
   6  10  14     1265.92     1298.30    105.38 o
  -5  11  14      899.18      975.81     54.71 o
  -4  11  14     1590.65     1645.54     71.12 o
  -2  11  14     4632.18     4889.12    169.31 o
  -1  11  14     3267.50     3332.55     88.11 o
   0  11  14     4878.83     4936.06    135.90 o
   1  11  14     3176.28     3403.67    108.55 o
   2  11  14     4736.16     5021.29    144.26 o
   3  11  14     2849.36     3104.22    188.60 o
   4  11  14     1795.89     1963.42    103.94 o
   5  11  14      721.52      659.66     55.57 o
  -5  12  14      182.65      114.89     23.03 o
  -4  12  14      493.44      597.75     88.97 o
  -2  12  14     1008.43      967.75     72.85 o
  -1  12  14        5.16       38.87     61.04 o
   0  12  14      871.55      857.76     50.10 o
   1  12  14        5.53      -12.96     15.26 o
   2  12  14      982.88     1049.23     59.31 o
   3  12  14        5.10      -15.55     86.67 o
   4  12  14      382.03      274.40     36.28 o
  -4  13  14      257.79      208.18     73.42 o
  -1  13  14     1046.31     1110.85    118.05 o
   0  13  14        4.22       10.94     15.26 o
   1  13  14     1044.99     1141.37     60.75 o
   2  13  14        4.68        8.64     21.60 o
   1  14  14     3021.70     3220.83    174.49 o
   9   0  14     2017.68     1404.26     93.00 o
   8   0  14     1305.81      790.38     74.00 o
   7   0  14     5273.44     3376.03    171.03 o
   6   0  14     1684.79     1099.62     61.04 o
   5   0  14    11071.29     6057.56    181.40 o
   4   0  14     6730.31     4074.85    130.72 o
  -4   0  16      163.93      164.70     19.87 o
  -5   0  16    13523.49     7099.60    164.70 o
  -6   0  16       77.46      103.66     48.09 o
  -7   0  16     7684.97     4407.12    229.77 o
  -9   1  15      844.08      983.01     59.60 o
  -8   1  15      305.32      300.03     33.69 o
  -7   1  15     1967.42     2086.37     92.71 o
  -6   1  15      384.57      359.92     29.08 o
  -5   1  15     3798.25     3705.71    101.06 o
  -4   1  15     1318.61     1356.46     51.83 o
  -3   1  15     3512.65     3610.41    121.22 o
  -2   1  15     1206.55     1218.25     40.02 o
  -1   1  15    10248.19     9933.73    182.55 o
   0   1  15      644.25      690.75     21.88 o
   1   1  15    10421.24     9841.31    160.67 o
   2   1  15     1076.77     1071.12     31.38 o
   3   1  15     6490.76     6249.61    122.66 o
   4   1  15     1747.29     1709.75     48.09 o
   5   1  15     2295.61     2135.61     53.56 o
   6   1  15      965.94      817.45     36.86 o
   7   1  15     1160.58      964.58    102.22 o
  -8   2  15      301.33      401.09     35.70 o
  -7   2  15       57.38        4.61     16.70 o
  -6   2  15      573.96      766.19     40.60 o
  -5   2  15      228.16      245.61     25.05 o
  -4   2  15     1495.43     1704.28     59.31 o
  -3   2  15      130.02      200.69     43.77 o
  -2   2  15     1133.70     1285.91     41.46 o
  -1   2  15      557.26      549.95     25.05 o
   0   2  15      785.88      869.85     25.91 o
   1   2  15      627.10      523.46     17.56 o
   2   2  15     1194.05     1242.44     34.55 o
   3   2  15      120.52      175.64     14.68 o
   4   2  15     2040.05     2000.86     55.57 o
   5   2  15       67.02       77.74     13.24 o
   6   2  15     1148.09     1070.54     42.33 o
   7   2  15       74.05      -28.79     49.52 o
  -8   3  15      594.78      748.63     92.71 o
  -7   3  15     1227.40     1399.07     61.04 o
  -6   3  15     1541.27     1753.52     67.66 o
  -5   3  15     2909.12     3076.58     78.89 o
  -4   3  15     2134.38     2352.14     72.27 o
  -3   3  15     4442.24     4638.33    141.66 o
  -2   3  15       57.03      163.83     16.99 o
  -1   3  15     5549.15     5353.27     95.88 o
   0   3  15      342.35      336.60     16.70 o
   1   3  15     5333.55     5297.42     86.67 o
   2   3  15       62.47      274.69     18.43 o
   3   3  15     4186.85     4185.13    101.06 o
   4   3  15     3576.77     3791.23    126.40 o
   5   3  15      870.83      927.44     38.87 o
   6   3  15     2121.72     2295.99     68.53 o
   7   3  15      308.79      375.18     23.90 o
   8   3  15      765.53     1058.45     91.56 o
  -8   4  15      442.54      627.41     56.72 o
  -7   4  15     1167.85     1265.47     57.01 o
  -6   4  15     1465.91     1584.50     63.92 o
  -5   4  15     2103.36     2269.50     64.50 o
  -4   4  15     1722.63     1905.55     56.44 o
  -3   4  15      476.94      805.64     65.65 o
  -2   4  15     1368.80     1424.99     51.54 o
  -1   4  15      331.89      264.32     16.99 o
   0   4  15     1952.49     1912.17     45.49 o
   1   4  15      352.60      262.60     13.53 o
   2   4  15     1324.59     1326.23     35.99 o
   3   4  15      456.91      875.90     46.93 o
   4   4  15      365.00      441.98     38.58 o
   5   4  15     2999.60     3186.86     83.21 o
   6   4  15      151.11      105.96     14.97 o
   7   4  15     1123.99     1225.16     49.81 o
   8   4  15       57.16       64.21     16.12 o
  -8   5  15        5.78      -27.07     60.18 o
  -7   5  15      402.67      516.55     48.66 o
  -6   5  15       66.81       62.77     14.68 o
  -5   5  15      804.27      962.56     47.51 o
  -4   5  15       31.58       26.78     14.40 o
  -3   5  15      133.85      186.01     33.69 o
  -2   5  15      182.19      136.48     16.99 o
  -1   5  15        4.15        4.61      9.50 o
   0   5  15        4.74        5.47      6.91 o
   1   5  15        3.60       -8.35      8.35 o
   2   5  15      216.59      146.56     19.87 o
   3   5  15      158.22      336.88     47.80 o
   4   5  15      234.13      257.41     35.70 o
   5   5  15      872.84      818.60     38.58 o
   6   5  15       77.22       67.09     12.67 o
   7   5  15      451.56      386.12     25.63 o
   8   5  15       18.93       74.00     21.88 o
  -7   6  15      119.55      137.34     31.10 o
  -6   6  15     1768.62     1726.17     66.51 o
  -5   6  15      449.21      467.32     32.54 o
  -4   6  15     2317.72     2255.39     71.70 o
  -3   6  15      757.26      720.70     63.63 o
  -2   6  15     3888.35     3825.78     88.11 o
  -1   6  15      861.96      797.87     33.69 o
   0   6  15     4720.87     4484.86     87.24 o
   1   6  15      772.12      792.97     29.08 o
   2   6  15     4166.60     4197.51     94.73 o
   3   6  15      826.06      882.81     76.88 o
   4   6  15     2532.44     2432.18     83.21 o
   5   6  15     1188.02     1123.23     46.36 o
   6   6  15     1848.21     1635.75     59.31 o
   7   6  15      275.81      260.29     20.44 o
  -7   7  15      878.16      943.27     65.65 o
  -6   7  15     2110.35     2489.77    111.43 o
  -5   7  15     2037.02     2206.73     76.01 o
  -4   7  15     4094.36     4268.05    143.68 o
  -3   7  15     1321.32     1340.62     92.43 o
  -2   7  15      327.29      388.14     27.93 o
  -1   7  15     2281.30     2131.00     60.75 o
   0   7  15      369.94      397.93     19.87 o
   1   7  15     2414.03     2377.47     65.65 o
   2   7  15      389.21      425.57     35.13 o
   3   7  15     1401.46     1684.70    115.46 o
   4   7  15     5520.87     6425.25    204.15 o
   5   7  15      577.74      549.09     34.26 o
   6   7  15     2438.79     2462.99     77.17 o
   7   7  15      236.02      202.99     15.26 o
  -6   8  15     1314.79     1184.56     74.00 o
  -5   8  15      550.15      594.87     53.56 o
  -4   8  15     2622.11     2425.27     98.76 o
  -3   8  15        0.35       15.84      8.64 o
  -2   8  15     2429.23     2208.74     57.59 o
  -1   8  15      290.95      280.45     24.76 o
   0   8  15     2248.29     2039.44     59.89 o
   1   8  15      313.37      285.34     25.91 o
   2   8  15     2230.88     2323.63     80.62 o
   3   8  15       51.73      454.07     62.77 o
   4   8  15      912.46      876.47     63.63 o
   5   8  15     1674.74     1740.85     62.48 o
   6   8  15      360.12      304.63     23.90 o
   7   8  15      713.48      663.11     69.68 o
  -6   9  15      182.99      140.51     26.20 o
  -5   9  15      951.76      952.20     65.65 o
  -4   9  15      257.05      234.09     45.49 o
  -3   9  15      225.41      347.82     30.52 o
  -2   9  15      106.10       90.70     15.84 o
  -1   9  15      706.57      699.10     35.42 o
   0   9  15       10.12       12.67     12.96 o
   1   9  15      728.48      703.71     43.19 o
   2   9  15      108.76       92.14     23.32 o
   3   9  15      414.39      428.16     70.83 o
   4   9  15       50.43        6.05     19.58 o
   5   9  15      515.10      494.38     31.96 o
   6   9  15        1.24      -11.23     11.23 o
  -6  10  15     1341.78     1370.57    108.55 o
  -5  10  15      475.75      510.80     46.36 o
  -4  10  15     3029.10     3111.71    128.42 o
  -3  10  15      330.58      386.98     57.01 o
  -2  10  15     5023.58     4859.76    135.04 o
  -1  10  15      367.73      389.58     26.49 o
   0  10  15     5714.33     5745.73    150.01 o
   1  10  15      405.68      436.51     37.43 o
   2  10  15     4950.22     5216.51    145.98 o
   3  10  15      123.94      134.75     58.45 o
   4  10  15     1999.48     2458.38    116.61 o
   5  10  15     1037.44     1053.84     50.10 o
   6  10  15      944.81      881.08     84.65 o
  -5  11  15      597.81      645.55     52.69 o
  -4  11  15     1478.58     1792.10     76.30 o
  -2  11  15       64.86      271.23     54.71 o
  -1  11  15       14.11       30.81     16.70 o
   0  11  15       18.45       36.86     14.97 o
   1  11  15       12.28       49.24     17.28 o
   2  11  15       78.31      225.74     29.95 o
   3  11  15       12.52      278.72    106.25 o
   4  11  15     1998.67     2519.43    120.93 o
  -4  12  15      318.25      196.66     66.22 o
  -2  12  15       54.45      105.38     47.51 o
  -1  12  15       76.40       55.00     18.14 o
   0  12  15       50.48       49.52     16.41 o
   1  12  15       88.06       83.21     17.56 o
   2  12  15       64.32       51.54     21.02 o
  -2  13  15      319.20      267.49     77.45 o
  -1  13  15     2061.47     1950.18    155.20 o
   0  13  15      413.38      384.97     38.58 o
   1  13  15     2047.07     1903.25     80.62 o
   2  13  15      319.93      268.64     29.66 o
   1  14  15       40.69       77.17     24.76 o
  -8   0  16        1.41      -19.58     19.58 o
  -7   0  16     4667.16     4981.26    167.58 o
  -6   0  16       47.04       63.06     21.88 o
  -5   0  16     8212.95     7901.49    226.32 o
  -4   0  16       99.56      144.83     28.22 o
  -3   0  16    21134.17    20433.26    743.73 o
  -2   0  16     1167.09     1190.03     57.01 o
  -1   0  16    47163.02    45675.31   1071.69 o
   0   0  16      722.92      771.95     41.75 o
   1   0  16    46209.99    43973.33    847.97 o
   2   0  16     1179.91     1233.22     59.03 o
   3   0  16    37612.84    36084.79   1264.32 o
   4   0  16      224.80      219.41     23.32 o
   5   0  16     5661.46     5925.11    143.10 o
   6   0  16       19.63       16.70     37.14 o
   7   0  16     2527.48     2860.34    174.49 o
  -8   1  16      495.70      390.15     42.90 o
  -7   1  16     1017.10     1112.29     65.07 o
  -6   1  16     1166.95     1009.50     42.33 o
  -5   1  16     2012.00     2089.83     70.26 o
  -4   1  16     2017.87     1922.25     57.30 o
  -3   1  16      843.88      972.93     52.40 o
  -2   1  16    10310.60     9887.09    184.85 o
  -1   1  16      922.42      972.64     34.26 o
   0   1  16     5406.10     5219.10    106.25 o
   1   1  16      848.22      936.36     28.51 o
   2   1  16    10178.77     9227.43    154.91 o
   3   1  16      903.98     1108.55     52.69 o
   4   1  16     3210.85     2891.72     69.39 o
   5   1  16      869.49      903.25     33.40 o
   6   1  16     1321.91     1137.34     48.09 o
   7   1  16      641.76      670.60     86.96 o
  -8   2  16      454.28      530.66     37.72 o
  -7   2  16       77.91      101.64     20.44 o
  -6   2  16     1197.03     1262.59     54.13 o
  -5   2  16       69.80       77.74     21.02 o
  -4   2  16     2098.08     2099.33     68.82 o
  -3   2  16      782.18      849.41     70.83 o
  -2   2  16     5019.79     4979.54    105.38 o
  -1   2  16      982.64      919.37     33.69 o
   0   2  16     5435.48     5169.28     93.29 o
   1   2  16      920.51      903.83     24.47 o
   2   2  16     5077.76     4760.42     89.55 o
   3   2  16      816.05      858.33     41.17 o
   4   2  16     2223.62     2085.80     66.22 o
   5   2  16       74.22       76.01     11.81 o
   6   2  16     1063.77     1010.36     40.89 o
   7   2  16       47.81       54.13     51.54 o
   8   2  16      308.56      401.67     48.09 o
  -8   3  16      902.26     1008.92     61.04 o
  -7   3  16      287.13      379.79     33.98 o
  -6   3  16     2519.67     2454.06    100.49 o
  -5   3  16      797.74      950.47     45.49 o
  -4   3  16     4340.03     4191.17    109.99 o
  -3   3  16      923.59     1152.31     82.64 o
  -2   3  16    13279.63    13333.66    241.29 o
  -1   3  16     1929.28     1771.08     49.81 o
   0   3  16    17022.46    16854.23    265.19 o
   1   3  16     1913.32     1754.96     43.77 o
   2   3  16    13313.27    12857.13    208.46 o
   3   3  16      920.25     1078.60     35.42 o
   4   3  16     5678.28     5599.75    170.46 o
   5   3  16     1660.05     1690.75     54.71 o
   6   3  16     3619.79     3388.99     89.26 o
   7   3  16      483.98      515.98     28.51 o
   8   3  16     1501.99     1572.41    115.75 o
  -8   4  16       61.36       28.51     65.65 o
  -7   4  16     1357.72     1407.71     60.75 o
  -6   4  16      165.62      143.68     18.14 o
  -5   4  16     3578.43     3482.57     87.53 o
  -4   4  16      354.40      386.98     29.66 o
  -3   4  16     9650.50     9572.95    381.80 o
  -2   4  16      257.49      267.20     20.44 o
  -1   4  16    15753.54    15510.16    246.47 o
   0   4  16      601.84      556.86     22.46 o
   1   4  16    16038.48    15776.50    251.37 o
   2   4  16      244.91      261.16     14.68 o
   3   4  16     9976.05     9566.33    254.53 o
   4   4  16      429.78      465.88     39.16 o
   5   4  16     6145.95     5675.76    126.98 o
   6   4  16      210.78      247.05     22.17 o
   7   4  16     2773.66     2779.43     82.06 o
   8   4  16      183.39      266.34     42.04 o
  -8   5  16       23.00      -45.78     73.71 o
  -7   5  16      472.92      477.97     48.95 o
  -6   5  16       91.69       95.59     15.55 o
  -5   5  16      973.18      897.20     45.78 o
  -4   5  16      281.85      216.24     23.32 o
  -3   5  16     2179.40     2147.99    122.95 o
  -2   5  16      131.92      171.32     23.03 o
  -1   5  16     3583.89     3380.64     70.54 o
   0   5  16     1501.29     1489.77     40.31 o
   1   5  16     3620.56     3510.78     72.27 o
   2   5  16      147.41      170.17     22.75 o
   3   5  16     2197.07     2349.26    137.63 o
   4   5  16      387.43      481.71     35.99 o
   5   5  16     1042.24      959.11     42.33 o
   6   5  16      262.30      306.07     24.19 o
   7   5  16      396.40      360.78     25.63 o
   8   5  16       37.84       22.17     22.75 o
  -7   6  16      302.37      291.10     39.45 o
  -6   6  16     1578.39     1611.86     63.92 o
  -5   6  16     1261.92     1102.21     50.96 o
  -4   6  16     2219.47     2287.35     65.36 o
  -3   6  16     1065.41     1065.36     80.62 o
  -2   6  16      434.33      480.27     33.11 o
  -1   6  16     2062.34     2084.64     52.12 o
   0   6  16      675.46      667.72     26.49 o
   1   6  16     2190.93     2169.01     60.75 o
   2   6  16      395.57      443.99     30.23 o
   3   6  16     1034.94     1195.79     90.41 o
   4   6  16     1133.52     1263.46     59.03 o
   5   6  16      804.15      748.34     37.72 o
   6   6  16      489.53      462.71     30.23 o
   7   6  16      244.82      174.49     16.70 o
  -7   7  16      194.65      191.19     31.38 o
  -6   7  16     2906.92     2745.17    119.78 o
  -5   7  16      477.80      471.35     30.81 o
  -4   7  16     6678.98     6394.45    197.24 o
  -3   7  16        1.06       63.35     24.76 o
  -2   7  16    14792.98    14394.70    264.32 o
  -1   7  16       34.63       24.47     14.68 o
   0   7  16    20265.35    19556.79    346.67 o
   1   7  16       33.36       23.32     16.41 o
   2   7  16    15042.16    15261.09    327.67 o
   3   7  16        0.98      175.93     38.01 o
   4   7  16     5946.81     6110.83    160.67 o
   5   7  16      178.06      145.41     17.56 o
   6   7  16     2967.35     2848.25     84.94 o
   7   7  16      113.05       83.50     14.40 o
  -6   8  16      359.54      365.39     42.04 o
  -5   8  16     2003.30     1804.48     91.85 o
  -4   8  16      931.79      771.66     47.80 o
  -3   8  16     3051.98     2832.70    113.16 o
  -2   8  16     1011.93      914.48     40.02 o
  -1   8  16     5028.27     4971.76    112.29 o
   0   8  16      994.68      937.80     39.73 o
   1   8  16     5076.44     5168.42    115.17 o
   2   8  16     1007.83      977.54     51.25 o
   3   8  16     4370.44     5288.78    261.16 o
   4   8  16      930.70      943.56     54.71 o
   5   8  16     1499.10     1515.69     57.59 o
   6   8  16      674.11      661.39     35.99 o
  -6   9  16        1.20      -16.70     16.70 o
  -5   9  16      521.06      517.71     49.81 o
  -4   9  16       60.26       86.67     64.50 o
  -3   9  16      455.76      426.72     42.90 o
  -2   9  16      169.15      119.20     17.85 o
  -1   9  16     1042.15     1027.93     43.77 o
   0   9  16       74.33       66.80     15.55 o
   1   9  16     1074.61     1035.99     53.84 o
   2   9  16      166.95      161.53     27.64 o
   3   9  16      811.99      859.48     92.14 o
   4   9  16      200.50      165.27     35.42 o
   5   9  16      491.23      496.69     32.54 o
   6   9  16       95.28       48.09     18.72 o
  -5  10  16     1249.64     1278.14     78.32 o
  -4  10  16     1715.24     2044.62     97.61 o
  -3  10  16     3910.98     3309.52    173.05 o
  -2  10  16      537.21      550.82     35.70 o
  -1  10  16     4180.24     4118.04    101.64 o
   0  10  16      533.62      598.90     39.45 o
   1  10  16     4096.98     4122.36    121.51 o
   2  10  16      541.85      518.28     42.33 o
   3  10  16     1787.80     1854.30    135.62 o
   4  10  16     1004.47     1107.68     76.01 o
   5  10  16      821.70      758.13     42.61 o
  -5  11  16        8.79       -2.02     19.58 o
  -4  11  16     2427.48     2628.26    116.04 o
  -2  11  16     7401.65     7693.60    193.78 o
  -1  11  16       64.86       60.75     15.55 o
   0  11  16     7511.75     7821.45    194.64 o
   1  11  16       68.17       35.42     16.70 o
   2  11  16     7264.30     8086.06    206.16 o
   3  11  16       31.92       55.86     55.00 o
   4  11  16     2606.61     2935.78    133.31 o
  -2  12  16      594.56      615.60     67.38 o
  -1  12  16      325.33      323.93     25.34 o
   0  12  16      683.68      737.11     46.07 o
   1  12  16      291.09      280.16     30.52 o
   2  12  16      598.68      598.04     49.24 o
  -2  13  16       64.61       13.53     66.51 o
  -1  13  16      153.64      251.08     70.26 o
   0  13  16       45.63        0.58     18.72 o
   1  13  16      153.43      130.43     21.88 o
   2  13  16       54.19       11.52     25.34 o
   8   0  16        6.39       31.96     20.44 o
   7   0  16     4161.77     2816.29    115.17 o
   6   0  16       32.32       -0.86     18.72 o
   5   0  16     9322.19     5563.47    173.62 o
   4   0  16      370.15      189.75     32.54 o
  -4   0  18     2216.62     1329.97     60.75 o
  -5   0  18     1933.44      928.88     40.89 o
  -6   0  18     1875.23     1101.92     95.88 o
  -7   0  18      998.39      555.71     80.05 o
  -8   1  17      767.65      782.32     46.65 o
  -7   1  17      775.01      841.92     46.65 o
  -6   1  17     1209.76     1250.50     48.66 o
  -5   1  17     1053.49     1085.80     43.48 o
  -4   1  17     2848.35     2971.19     76.59 o
  -3   1  17     2672.33     2833.56    104.52 o
  -2   1  17     1372.88     1312.40     43.48 o
  -1   1  17     3162.78     3157.49     74.29 o
   0   1  17      709.74      640.37     27.35 o
   1   1  17     3017.99     3112.57     74.00 o
   2   1  17     1256.78     1230.06     35.99 o
   3   1  17     4003.54     4014.96    104.52 o
   4   1  17      531.00      466.17     23.32 o
   5   1  17     2180.66     2081.48     61.04 o
   6   1  17      360.42      424.13     44.63 o
   7   1  17     1365.78     1174.20    109.70 o
  -8   2  17      254.17      399.08     35.70 o
  -7   2  17       44.50       63.92     16.12 o
  -6   2  17      957.36     1097.32     44.92 o
  -5   2  17       61.34       79.47     20.44 o
  -4   2  17     2003.37     2203.56     63.06 o
  -3   2  17       39.24       30.52     13.24 o
  -2   2  17     2345.94     2454.35     64.79 o
  -1   2  17       68.94       91.56     14.40 o
   0   2  17     7141.04     6781.43    134.18 o
   1   2  17       83.50       81.20     11.52 o
   2   2  17     2508.63     2498.69     57.01 o
   3   2  17       61.66      273.83     21.88 o
   4   2  17     5046.89     5338.01    129.57 o
   5   2  17      714.51      846.53     43.48 o
   6   2  17     3385.73     3596.01     92.14 o
   7   2  17      347.83      400.52     73.42 o
   8   2  17     1189.20     1640.07    115.75 o
  -8   3  17     1237.18     1598.61     80.33 o
  -7   3  17      544.82      450.91     37.14 o
  -6   3  17     2982.03     3247.32    122.37 o
  -5   3  17     1886.05     1798.73     65.65 o
  -4   3  17     4685.16     5113.71    128.42 o
  -3   3  17     1783.27     2001.14    118.92 o
  -2   3  17      434.61      476.53     26.78 o
  -1   3  17     5540.18     5552.24    115.17 o
   0   3  17     1418.77     1477.97     45.21 o
   1   3  17     5657.58     5638.62    103.66 o
   2   3  17      521.52      539.30     23.32 o
   3   3  17     1831.11     2266.91    133.03 o
   4   3  17      488.22      488.05     39.16 o
   5   3  17     2169.90     2175.92     64.79 o
   6   3  17      335.41      278.14     21.31 o
   7   3  17     1239.99     1275.84     47.80 o
   8   3  17      120.86      138.50     31.10 o
  -8   4  17      218.19      289.95     86.96 o
  -7   4  17     2289.25     2451.47    102.79 o
  -6   4  17      225.39      201.84     25.63 o
  -5   4  17     5060.39     5330.82    135.62 o
  -4   4  17      488.40      456.38     32.25 o
  -3   4  17      546.43      955.94     74.86 o
  -2   4  17     1373.51     1368.26     44.92 o
  -1   4  17      210.65      248.78     19.29 o
   0   4  17      387.07      414.63     19.87 o
   1   4  17      227.18      241.86     15.84 o
   2   4  17     1349.18     1336.02     38.30 o
   3   4  17      651.37     1309.81     63.35 o
   4   4  17      921.04      947.30     47.51 o
   5   4  17      877.76      726.17     35.42 o
   6   4  17      506.80      461.27     27.93 o
   7   4  17      540.98      424.70     23.61 o
  -7   5  17      334.33      432.77     50.96 o
  -6   5  17      251.87      324.21     28.22 o
  -5   5  17      873.60      884.53     54.42 o
  -4   5  17      402.44      475.09     33.40 o
  -3   5  17     1864.19     2244.16    128.71 o
  -2   5  17      880.13      893.75     37.14 o
  -1   5  17     2649.24     2577.30     67.38 o
   0   5  17      892.93      825.80     29.08 o
   1   5  17     2828.09     2703.70     61.04 o
   2   5  17      890.82      854.88     37.43 o
   3   5  17     1996.26     2636.90    151.74 o
   4   5  17     1239.86     1431.03     61.33 o
   5   5  17     3043.27     3423.83     90.12 o
   6   5  17      611.30      602.36     33.11 o
   7   5  17     1313.37     1457.81     55.00 o
  -7   6  17      221.82      313.56     41.46 o
  -6   6  17      570.01      486.90     32.82 o
  -5   6  17      701.77      665.13     40.60 o
  -4   6  17     1335.28     1305.78     54.42 o
  -3   6  17      369.12      472.50     52.98 o
  -2   6  17     3541.85     3496.39     99.34 o
  -1   6  17      342.05      247.05     20.16 o
   0   6  17     3544.36     3395.32     72.85 o
   1   6  17      299.60      274.69     24.19 o
   2   6  17     3453.98     3550.81     86.96 o
   3   6  17      336.84      498.99     57.30 o
   4   6  17     3133.78     3190.89    100.78 o
   5   6  17      501.42      507.92     30.52 o
   6   6  17     1018.66     1090.70     47.22 o
   7   6  17      219.98      143.10     15.55 o
  -6   7  17     2523.96     2845.37    123.24 o
  -5   7  17      215.96      171.32     21.60 o
  -4   7  17     5074.89     5261.42    140.80 o
  -3   7  17      630.07      526.63     56.15 o
  -2   7  17      896.41      865.53     46.07 o
  -1   7  17      260.56      180.25     16.12 o
   0   7  17     1592.70     1604.08     52.40 o
   1   7  17      220.39      183.70     23.32 o
   2   7  17      897.74      894.90     48.66 o
   3   7  17      579.99      719.26     70.83 o
   4   7  17      426.20      479.70     39.16 o
   5   7  17      182.23      194.07     19.00 o
   6   7  17      400.42      381.80     26.49 o
  -6   8  17      745.06      766.48     59.03 o
  -5   8  17     1470.77     1464.43     83.50 o
  -4   8  17      969.86      921.97     45.78 o
  -3   8  17     1765.74     1507.91    103.66 o
  -2   8  17     1392.16     1275.26     56.44 o
  -1   8  17     2803.76     2786.92     76.01 o
   0   8  17     2577.06     2631.14     72.85 o
   1   8  17     2899.88     2900.65     92.43 o
   2   8  17     1419.84     1461.27     64.21 o
   3   8  17     1775.85     2160.95    142.24 o
   4   8  17     1873.95     1950.47     79.18 o
   5   8  17      803.06      824.36     41.46 o
   6   8  17      999.21      904.40     44.34 o
  -6   9  17      115.40       83.50     23.61 o
  -5   9  17      418.60      515.98     52.40 o
  -4   9  17      239.00      142.82     34.55 o
  -3   9  17      219.60      250.21     26.20 o
  -2   9  17      382.56      345.52     29.66 o
  -1   9  17      164.75      172.18     21.02 o
   0   9  17      611.62      633.46     34.84 o
   1   9  17      169.93      145.41     25.63 o
   2   9  17      386.38      373.16     37.14 o
   3   9  17      130.51      270.08     64.79 o
   4   9  17     1115.41     1186.87     63.63 o
   5   9  17     1437.20     1508.20     70.83 o
   6   9  17      521.30      490.93     55.00 o
  -5  10  17      676.53      800.46     62.48 o
  -4  10  17     1157.28     1145.69     72.85 o
  -3  10  17        0.54       88.68     31.38 o
  -2  10  17     2736.71     2534.11    107.11 o
  -1  10  17        0.42       12.67     14.40 o
   0  10  17     2561.22     2728.75     91.56 o
   1  10  17        0.38       -2.30     17.28 o
   2  10  17     2780.56     3079.46    103.94 o
   3  10  17        0.58      -13.24     88.11 o
   4  10  17     1496.98     1630.00     92.14 o
   5  10  17        2.98      105.96     42.33 o
  -5  11  17       30.96      123.24     23.03 o
  -4  11  17     2212.92     2572.69    168.73 o
  -2  11  17      833.11      768.21     40.89 o
  -1  11  17       41.91       58.74     16.41 o
   0  11  17      929.44      898.64     50.39 o
   1  11  17       35.17       49.24     16.41 o
   2  11  17      845.91      890.29     54.42 o
   3  11  17       60.09       46.93     54.71 o
  -2  12  17      260.41      360.78     86.38 o
  -1  12  17      488.69      398.50     34.26 o
   0  12  17      224.19      284.77     23.32 o
   1  12  17      455.83      450.04     37.14 o
   2  12  17      242.02      287.07     29.37 o
  -1  13  17     2047.23     2556.57    178.23 o
   0  13  17       52.49       18.14     17.85 o
   1  13  17     2055.01     2240.42     91.85 o
  -8   0  18      264.75      263.17     34.26 o
  -7   0  18      606.33      691.91     53.56 o
  -6   0  18     1138.84     1276.12     70.26 o
  -5   0  18     1174.20     1028.50     61.91 o
  -4   0  18     1346.17     1522.88     74.00 o
  -3   0  18     1634.27     1399.07     94.73 o
  -2   0  18     3918.35     3974.36    128.42 o
  -1   0  18     1280.49     1117.19     55.00 o
   0   0  18     2050.15     2128.70     80.05 o
   1   0  18     1162.84     1027.35     53.56 o
   2   0  18     3572.77     3426.99    115.17 o
   3   0  18     1357.68     1291.96     86.67 o
   4   0  18      120.22      175.93     19.29 o
   5   0  18        1.20       14.97     32.25 o
   6   0  18       24.80       13.24     40.89 o
   7   0  18        8.46      -44.05     50.39 o
  -8   1  18      170.41      228.91     18.72 o
  -7   1  18     1526.75     1583.35     58.16 o
  -6   1  18      395.40      437.66     29.66 o
  -5   1  18     2323.17     2221.70     66.51 o
  -4   1  18      524.48      501.87     30.52 o
  -3   1  18     2075.44     2253.37     90.70 o
  -2   1  18      464.62      494.10     27.35 o
  -1   1  18     3534.59     3714.93     85.23 o
   0   1  18      323.36      345.81     21.60 o
   1   1  18     3397.65     3489.76     81.49 o
   2   1  18      442.95      467.89     21.88 o
   3   1  18     3674.30     3744.59    100.78 o
   4   1  18      876.13      921.10     34.55 o
   5   1  18     1096.14     1123.81     49.24 o
   6   1  18      615.83      616.76     48.09 o
   7   1  18     1177.39     1369.70    117.77 o
  -8   2  18     1409.26     1636.91     83.79 o
  -7   2  18      422.47      443.71     41.46 o
  -6   2  18     3910.34     3924.54     99.34 o
  -5   2  18      867.84      889.72     40.31 o
  -4   2  18     5915.69     6105.07    131.01 o
  -3   2  18     4192.13     4284.75    204.43 o
  -2   2  18    15561.29    15495.76    279.01 o
  -1   2  18     5870.95     6052.09    124.39 o
   0   2  18    16179.77    16070.77    286.21 o
   1   2  18     5974.69     5883.36    122.08 o
   2   2  18    15116.27    14658.16    236.97 o
   3   2  18     4466.81     4387.83    141.09 o
   4   2  18     4479.89     4500.13    114.89 o
   5   2  18     2187.27     2140.79     73.14 o
   6   2  18     2136.39     2199.24     65.94 o
   7   2  18     1161.76     1217.39    111.72 o
  -8   3  18      118.42      235.82     22.75 o
  -7   3  18     1262.29     1393.89     73.14 o
  -6   3  18      315.04      252.81     30.23 o
  -5   3  18     2185.12     2194.35     75.44 o
  -4   3  18      488.82      492.37     29.66 o
  -3   3  18     2305.12     2190.03    127.84 o
  -2   3  18      545.07      501.01     27.93 o
  -1   3  18     3262.77     3252.79     78.03 o
   0   3  18      525.48      519.72     26.49 o
   1   3  18     3123.32     3249.63     78.03 o
   2   3  18      531.82      436.22     22.46 o
   3   3  18     2197.32     2303.19    135.33 o
   4   3  18      293.39      296.86     31.10 o
   5   3  18     1290.04     1226.02     46.36 o
   6   3  18      108.93       92.71     12.09 o
   7   3  18      359.79      335.73     36.28 o
  -7   4  18      501.10      504.75     37.14 o
  -6   4  18      537.70      467.03     40.60 o
  -5   4  18      852.87      834.15     44.92 o
  -4   4  18      955.45      971.20     47.51 o
  -3   4  18     1284.72     1293.98     92.71 o
  -2   4  18     1111.81     1175.06     42.61 o
  -1   4  18     1673.45     1668.87     50.96 o
   0   4  18     2066.84     2147.70     59.60 o
   1   4  18     1658.05     1620.78     43.77 o
   2   4  18     1101.26     1186.29     43.19 o
   3   4  18     1260.37     1350.99     66.51 o
   4   4  18     1391.93     1316.72     57.59 o
   5   4  18      818.19      840.48     37.43 o
   6   4  18      860.49      897.49     40.31 o
   7   4  18      141.73       85.80     13.82 o
  -7   5  18     1439.81     1641.51     76.88 o
  -6   5  18      679.86      649.00     47.22 o
  -5   5  18     3440.56     3466.73    126.69 o
  -4   5  18     1416.73     1335.44     55.86 o
  -3   5  18     8802.18     8363.92    348.11 o
  -2   5  18     4272.68     4263.73     98.47 o
  -1   5  18    12719.33    12634.27    234.67 o
   0   5  18     5198.24     4938.65    108.55 o
   1   5  18    12857.31    12867.21    212.78 o
   2   5  18     4396.54     4309.80     98.47 o
   3   5  18     8858.64     9587.64    272.10 o
   4   5  18     2607.81     2489.77     84.94 o
   5   5  18     4947.07     4787.77    114.89 o
   6   5  18     1340.91     1275.55     50.10 o
   7   5  18     2080.16     2128.41     69.39 o
  -7   6  18      267.08      261.16     72.56 o
  -6   6  18     1034.61     1073.42     60.47 o
  -5   6  18      604.46      536.13     40.02 o
  -4   6  18     3122.23     3101.34     93.00 o
  -3   6  18      997.54      908.72     72.56 o
  -2   6  18     3810.10     4064.77     96.46 o
  -1   6  18     2101.92     1979.84     59.31 o
   0   6  18     5440.21     5510.20    105.67 o
   1   6  18     2118.53     2018.42     59.89 o
   2   6  18     4019.45     4274.96    100.20 o
   3   6  18     1869.69     1947.59    129.57 o
   4   6  18     2685.40     2695.07     90.70 o
   5   6  18      947.26      961.12     42.33 o
   6   6  18     1698.87     1729.62     61.04 o
   7   6  18      526.78      495.82     26.78 o
  -6   7  18      443.82      397.35     47.22 o
  -5   7  18      205.63      149.44     21.31 o
  -4   7  18      473.87      486.90     40.89 o
  -3   7  18      769.63      795.85     68.53 o
  -2   7  18      673.46      612.44     39.16 o
  -1   7  18     1020.97     1006.62     39.73 o
   0   7  18      757.50      740.28     35.13 o
   1   7  18     1111.74     1054.42     43.77 o
   2   7  18      621.20      644.11     43.19 o
   3   7  18      771.54      988.19     86.09 o
   4   7  18      135.15      154.91     25.34 o
   5   7  18      301.57      269.22     26.78 o
   6   7  18      146.10      149.15     14.97 o
  -6   8  18     1025.97     1166.42     73.71 o
  -5   8  18      687.84      794.70     63.63 o
  -4   8  18     2063.65     2005.75     90.70 o
  -3   8  18      203.55      137.63     25.34 o
  -2   8  18     3989.18     3879.34    111.72 o
  -1   8  18      262.26      247.34     27.93 o
   0   8  18     4346.39     4332.55    103.08 o
   1   8  18      256.96      270.37     30.52 o
   2   8  18     4162.30     4329.09    124.68 o
   3   8  18      288.33      481.71     57.59 o
   4   8  18     2356.97     2469.04     91.28 o
   5   8  18      387.68      484.31     37.43 o
   6   8  18     1259.87     1091.56     96.46 o
  -5   9  18     1737.98     1711.77     91.56 o
  -4   9  18     1303.95     1171.89     54.13 o
  -2   9  18     3063.04     2988.76     95.88 o
  -1   9  18     7363.96     7202.96    177.37 o
   0   9  18     3474.27     3523.74     90.99 o
   1   9  18     7448.88     7670.86    190.90 o
   2   9  18     3045.56     3235.23    104.81 o
   3   9  18     5750.40     6804.75    221.42 o
   4   9  18      922.78      938.67     57.87 o
   5   9  18     1373.99     1420.96     69.68 o
  -5  10  18        3.27       51.83     22.46 o
  -4  10  18     1499.79     1757.55     93.29 o
  -3  10  18       11.01      -27.93     27.93 o
  -2  10  18     1999.55     1793.83     87.24 o
  -1  10  18        2.42      -12.96     15.84 o
   0  10  18     1856.33     1875.89     74.00 o
   1  10  18        2.11      -11.52     36.86 o
   2  10  18     1972.62     2009.49     81.77 o
   4  10  18      584.51      586.81     46.07 o
  -4  11  18      610.09      504.17     82.93 o
  -2  11  18      306.21      289.95     26.20 o
  -1  11  18      796.62      740.57     57.30 o
   0  11  18      278.47      299.45     28.51 o
   1  11  18      766.61      915.34     54.13 o
   2  11  18      302.61      257.41     30.81 o
  -2  12  18     3122.87     3426.99    197.81 o
  -1  12  18     1632.92     1819.46    117.77 o
   0  12  18     3475.02     3663.10    118.63 o
   1  12  18     1622.71     1817.73     78.61 o
   2  12  18     3114.16     3349.25    116.04 o
   0  13  18     1427.14     1511.37     81.49 o
   7   0  18       13.92       44.92     19.87 o
   6   0  18       40.83       91.28     43.77 o
   5   0  18        1.98        8.93     21.60 o
   4   0  18      197.96      215.95     31.67 o
  -4   0  20     1721.49      883.67     50.10 o
  -5   0  20     1305.10      777.13     56.72 o
  -6   0  20      792.27      432.19     65.94 o
  -8   1  19      305.62      380.36     30.81 o
  -7   1  19     1066.92     1262.88     59.60 o
  -6   1  19      682.35      690.47     36.86 o
  -5   1  19     1005.46     1082.92     45.21 o
  -4   1  19     1000.12     1055.57     43.77 o
  -3   1  19      767.56      920.53     52.98 o
  -2   1  19     1871.16     1949.89     57.59 o
  -1   1  19     1242.46     1276.41     42.90 o
   0   1  19     3897.79     3800.45     86.67 o
   1   1  19     1203.86     1197.23     41.17 o
   2   1  19     1903.48     1946.15     57.59 o
   3   1  19     1703.21     1853.72     75.73 o
   4   1  19     1928.41     1805.35     63.06 o
   5   1  19      639.83      558.02     33.11 o
   6   1  19     1664.90     1593.43     79.76 o
   7   1  19      326.22      397.64     73.42 o
  -8   2  19      809.78     1131.58     64.21 o
  -7   2  19      958.00     1258.56     59.60 o
  -6   2  19     1836.78     2133.59     67.95 o
  -5   2  19     1812.52     2117.76     66.22 o
  -4   2  19     3843.66     4601.77    106.82 o
  -3   2  19      343.66      816.58     71.98 o
  -2   2  19      268.27      378.63     24.76 o
  -1   2  19        3.91      193.49     18.14 o
   0   2  19     1414.14     1374.89     44.34 o
   1   2  19        4.47      167.00     18.43 o
   2   2  19      263.26      401.96     24.76 o
   3   2  19      390.07      999.42     46.93 o
   4   2  19      336.61      389.00     29.66 o
   5   2  19     3084.52     3229.76     97.90 o
   6   2  19      260.62      310.39     17.28 o
   7   2  19     1232.56     1429.02     78.32 o
  -8   3  19      123.70      245.03     25.05 o
  -7   3  19      342.11      372.87     33.40 o
  -6   3  19      125.85      142.53     18.72 o
  -5   3  19     1293.21     1373.45     50.96 o
  -4   3  19      310.93      334.87     26.49 o
  -3   3  19     1164.19     1285.05     93.29 o
  -2   3  19     1032.85     1086.95     40.89 o
  -1   3  19     3013.42     2976.95     74.86 o
   0   3  19       71.17      108.84     14.68 o
   1   3  19     3131.64     2967.45     74.86 o
   2   3  19      987.89     1028.79     38.87 o
   3   3  19     1135.25     1241.00     90.41 o
   4   3  19      940.12     1096.17     61.62 o
   5   3  19     1190.65     1195.79     45.49 o
   6   3  19      327.12      359.63     22.46 o
   7   3  19      515.05      506.19     42.33 o
  -7   4  19      141.95      159.23     17.28 o
  -6   4  19      862.37      827.81     54.71 o
  -5   4  19      917.21      899.51     47.51 o
  -4   4  19     1370.05     1402.82     58.45 o
  -3   4  19     1763.20     1838.17    115.75 o
  -2   4  19     2261.56     2034.54     59.60 o
  -1   4  19     3930.71     3933.18     92.14 o
   0   4  19     1331.25     1215.08     42.90 o
   1   4  19     3958.19     3928.58     91.56 o
   2   4  19     2152.84     2040.88     59.60 o
   3   4  19     1796.15     1962.56    124.96 o
   4   4  19     1314.55     1296.28     57.01 o
   5   4  19      982.30      912.46     40.02 o
   6   4  19      614.30      616.18     33.11 o
   7   4  19      298.86      244.74     17.28 o
  -7   5  19     1899.30     2097.31     94.73 o
  -6   5  19     1170.41     1084.07     63.06 o
  -5   5  19     4407.82     4458.95    153.76 o
  -4   5  19     2320.06     2299.44     78.03 o
  -3   5  19     2575.93     2764.46    151.74 o
  -2   5  19     1015.56     1186.87     44.34 o
  -1   5  19     3348.41     3188.01     80.33 o
   0   5  19     1548.23     1509.35     49.52 o
   1   5  19     3280.70     3189.16     94.15 o
   2   5  19     1003.89     1151.74     44.92 o
   3   5  19     2434.48     2805.06    112.87 o
   4   5  19     3729.92     4124.66    119.49 o
   5   5  19      652.90      661.67     40.31 o
   6   5  19     1438.64     1651.88     58.74 o
   7   5  19      325.85      376.33     22.46 o
  -6   6  19     1445.80     1503.31     75.73 o
  -5   6  19      872.87      807.94     52.69 o
  -4   6  19     2292.92     2486.89     82.06 o
  -3   6  19      362.75      311.83     47.22 o
  -2   6  19      582.90      584.51     31.38 o
  -1   6  19      930.71      899.51     37.72 o
   0   6  19      418.44      376.91     23.03 o
   1   6  19      943.51      946.44     40.31 o
   2   6  19      555.52      653.04     35.70 o
   3   6  19      399.93      843.36     78.03 o
   4   6  19      240.85      266.05     28.22 o
   5   6  19     1472.98     1586.81     69.10 o
   6   6  19       64.49       49.81     13.24 o
   7   6  19      772.03      528.94     54.71 o
  -6   7  19      125.26      212.21     53.56 o
  -5   7  19      267.96      233.80     25.91 o
  -4   7  19      116.05      166.71     23.61 o
  -3   7  19       49.31      162.68     30.23 o
  -2   7  19        6.37       25.91     12.09 o
  -1   7  19      292.49      261.16     20.44 o
   0   7  19      108.46      116.33     21.60 o
   1   7  19      317.79      278.43     26.20 o
   2   7  19        5.48       19.87     21.31 o
   3   7  19       42.17        6.91     76.01 o
   4   7  19      487.60      497.26     40.60 o
   5   7  19      364.12      369.71     33.69 o
   6   7  19      117.38       96.75     14.11 o
  -5   8  19      453.75      395.05     82.06 o
  -4   8  19     2271.06     2082.34     93.87 o
  -3   8  19     1047.14     1215.37     84.08 o
  -2   8  19     2465.84     2221.70     66.51 o
  -1   8  19     1794.99     1800.17     71.41 o
   0   8  19     3877.08     3777.41    110.57 o
   1   8  19     1781.25     1888.85     72.27 o
   2   8  19     2554.25     2495.24     88.68 o
   3   8  19     2071.88     2413.47    111.14 o
   4   8  19      899.02      851.71     53.84 o
   5   8  19     1140.98     1177.94     59.31 o
  -5   9  19     1164.52     1399.65    120.93 o
  -4   9  19      765.37      859.77     53.84 o
  -3   9  19       98.65      145.41     16.12 o
  -2   9  19       74.58      144.54     20.73 o
  -1   9  19      229.58      202.42     23.90 o
   0   9  19        3.52       16.41     14.40 o
   1   9  19      238.51      259.72     29.95 o
   2   9  19       74.05      147.71     46.93 o
   4   9  19     2054.71     2441.11     93.87 o
   5   9  19      258.99      267.78     52.69 o
  -4  10  19      497.89      561.47     91.85 o
  -2  10  19      281.55      298.30     29.95 o
  -1  10  19       39.63       27.07     17.28 o
   0  10  19      253.40      310.39     33.11 o
   1  10  19       35.87        8.06     16.41 o
   2  10  19      285.56      319.03     35.13 o
   4  10  19      170.16      196.95     54.71 o
  -2  11  19     1589.68     1613.30     80.62 o
  -1  11  19     1092.86     1004.60     66.22 o
   0  11  19     1836.02     1964.86     94.73 o
   1  11  19     1066.85     1117.47     59.31 o
   2  11  19     1589.81     1610.42     75.15 o
  -1  12  19     1059.16     1064.49     75.44 o
   0  12  19     1224.27     1278.43     76.01 o
   1  12  19     1080.71     1141.08     60.18 o
   2  12  19     1229.40     1274.69    114.31 o
  -7   0  20      210.24      233.23     29.08 o
  -6   0  20      481.15      514.83     45.21 o
  -5   0  20      792.60      798.73     56.44 o
  -4   0  20     1045.48     1112.29     64.79 o
  -3   0  20     1080.48     1200.69     88.11 o
  -2   0  20     3613.89     3800.16    128.71 o
  -1   0  20     3871.30     3672.31    122.95 o
   0   0  20     4465.50     4456.36    140.22 o
   1   0  20     3832.66     3729.90    124.96 o
   2   0  20     3571.93     3511.36    120.93 o
   3   0  20     2016.68     2040.30    116.90 o
   4   0  20      989.84     1009.21     55.00 o
   5   0  20      313.33      389.00     45.49 o
   6   0  20      405.15      385.54     63.06 o
  -7   1  20      291.70      353.87     29.08 o
  -6   1  20     1817.11     1749.20     61.04 o
  -5   1  20      583.24      587.39     34.84 o
  -4   1  20     2105.44     2026.19     63.06 o
  -3   1  20      128.65       98.47     19.87 o
  -2   1  20     5683.91     5705.99    123.24 o
  -1   1  20       82.91      112.58     15.84 o
   0   1  20     6527.36     6302.31    129.86 o
   1   1  20       68.29       84.65     15.26 o
   2   1  20     5821.86     5182.24    114.02 o
   3   1  20      135.32      227.47     18.72 o
   4   1  20     2674.67     2555.71     80.05 o
   5   1  20      336.55      317.59     23.03 o
   6   1  20     1545.80     1677.22     82.35 o
   7   1  20       97.87      180.25     59.31 o
  -7   2  20     1480.50     1647.85     69.68 o
  -6   2  20      292.17      274.40     23.61 o
  -5   2  20     3723.07     3706.87     95.88 o
  -4   2  20      401.66      433.05     29.37 o
  -3   2  20    11989.99    11657.02    463.57 o
  -2   2  20      721.82      813.13     35.99 o
  -1   2  20    17228.41    16680.90    299.74 o
   0   2  20      679.90      700.26     31.38 o
   1   2  20    17122.88    16386.34    295.42 o
   2   2  20      721.68      679.81     31.96 o
   3   2  20    12155.89    11356.13    315.58 o
   4   2  20      333.34      337.46     30.23 o
   5   2  20     4137.14     4298.00    119.78 o
   6   2  20      218.65      216.24     23.32 o
   7   2  20     2169.47     2270.94    104.81 o
  -7   3  20      530.40      524.33     32.25 o
  -6   3  20      359.41      420.38     31.67 o
  -5   3  20     1225.60     1278.43     50.39 o
  -4   3  20      984.65     1069.39     44.34 o
  -3   3  20     1758.36     1682.40     77.45 o
  -2   3  20     3115.45     3200.97     81.20 o
  -1   3  20     2421.27     2342.35     64.79 o
   0   3  20     3867.21     3607.24     86.67 o
   1   3  20     2391.18     2247.33     63.06 o
   2   3  20     3175.51     3050.38     77.45 o
   3   3  20     1681.67     1755.25    114.31 o
   4   3  20     2112.14     2098.47     74.00 o
   5   3  20      471.79      452.06     31.10 o
   6   3  20     1148.71     1089.54     44.63 o
   7   3  20      271.84      269.22     30.81 o
  -7   4  20      256.71      266.34     26.20 o
  -6   4  20      648.14      603.80     37.72 o
  -5   4  20      862.92      896.92     41.17 o
  -4   4  20     1366.99     1380.65     51.25 o
  -3   4  20     1760.96     1745.75    114.31 o
  -2   4  20     2131.23     2029.94     60.47 o
  -1   4  20     2344.64     2350.98     65.65 o
   0   4  20     2539.45     2239.27     63.63 o
   1   4  20     2337.00     2344.36     64.79 o
   2   4  20     2102.38     2049.80     71.70 o
   3   4  20     1884.08     2040.01    130.43 o
   4   4  20      943.52      975.23     48.66 o
   5   4  20     1514.82     1465.59     63.06 o
   6   4  20      494.88      521.74     33.98 o
   7   4  20      398.26      427.29     34.84 o
  -7   5  20      323.37      339.47     27.35 o
  -6   5  20     1680.98     1749.78     70.26 o
  -5   5  20      626.04      646.99     46.07 o
  -4   5  20     4337.87     4284.17    104.23 o
  -3   5  20      752.62      860.64     73.42 o
  -2   5  20    11386.40    10952.16    211.63 o
  -1   5  20      944.17      972.93     39.45 o
   0   5  20    13509.49    12417.74    234.67 o
   1   5  20      939.26      862.36     44.92 o
   2   5  20    11398.11    11234.04    247.91 o
   3   5  20      774.19      941.55     81.77 o
   4   5  20     5186.72     4771.07    133.03 o
   5   5  20      616.21      586.52     40.31 o
   6   5  20     2347.29     2100.77     81.20 o
   7   5  20      313.68      183.99     19.58 o
  -6   6  20       56.98       99.91     12.67 o
  -5   6  20     1752.02     1683.84     83.21 o
  -4   6  20      201.45      266.63     27.93 o
  -3   6  20     3608.59     3825.21    190.61 o
  -2   6  20       75.40       91.85     14.40 o
  -1   6  20     8514.93     8344.62    169.88 o
   0   6  20      137.21      156.64     23.32 o
   1   6  20     8647.11     8403.65    197.24 o
   2   6  20       73.48       90.70     27.35 o
   3   6  20     6845.78     7232.91    330.26 o
   4   6  20      110.80      126.98     19.29 o
   5   6  20     2726.07     2702.26     95.59 o
   6   6  20       90.94      116.90     15.26 o
  -6   7  20      142.38      173.05     21.88 o
  -5   7  20      439.31      416.64     37.14 o
  -4   7  20      583.43      493.23     40.60 o
  -3   7  20      796.93      795.85     65.07 o
  -2   7  20      921.67      860.64     39.16 o
  -1   7  20     1622.97     1682.69     55.28 o
   0   7  20      949.26      879.64     48.66 o
   1   7  20     1624.79     1758.99     69.97 o
   2   7  20      919.34      953.35     50.68 o
   3   7  20     1375.96     1483.15    111.14 o
   4   7  20      399.62      417.79     35.42 o
   5   7  20      335.75      334.29     31.67 o
   6   7  20      193.78      189.75     41.75 o
  -5   8  20     1193.23     1134.75    107.69 o
  -4   8  20      740.31      739.70     52.98 o
  -3   8  20     1344.38     1582.49    100.78 o
  -2   8  20       10.22       61.04     19.58 o
  -1   8  20     2460.02     2310.10     83.21 o
   0   8  20       21.04       11.81     14.40 o
   1   8  20     2568.03     2673.76    114.89 o
   2   8  20        8.74       19.00     20.16 o
   3   8  20     2240.49     2683.26    164.41 o
   4   8  20      375.75      363.95     34.55 o
   5   8  20      680.70      585.37     41.17 o
  -4   9  20     2492.28     2158.64    101.06 o
  -3   9  20      311.49      285.92     28.79 o
  -2   9  20     4578.14     4325.35    125.83 o
  -1   9  20      404.13      307.23     33.11 o
   0   9  20     4698.12     4680.66    131.87 o
   1   9  20      390.18      465.30     42.33 o
   2   9  20     4507.63     4864.36    140.22 o
   4   9  20     1257.22     1454.07     69.39 o
   5   9  20       98.94      107.40     43.19 o
  -2  10  20      179.41      219.12     25.34 o
  -1  10  20      868.80      866.68     50.39 o
   0  10  20      202.89      166.14     26.20 o
   1  10  20      899.04     1029.08     68.53 o
   2  10  20      180.91      227.47     24.19 o
   4  10  20      144.02      188.31     58.16 o
  -2  11  20      172.27      224.30     79.18 o
  -1  11  20     1048.34      948.46     60.47 o
   0  11  20      181.67      187.16     21.60 o
   1  11  20     1061.99     1077.74     69.10 o
   2  11  20      153.25       97.03     21.02 o
  -1  12  20     1985.70     2160.08    125.83 o
   0  12  20      469.95      459.54     40.31 o
   7   0  20      485.77      328.53     33.11 o
   6   0  20      667.12      489.78     43.19 o
   5   0  20      515.94      321.33     38.01 o
   4   0  20     1629.87      952.20     61.04 o
  -4   0  22     6484.60     3495.23    121.22 o
  -5   0  22        6.20       -2.30     63.35 o
  -7   1  21      108.42      133.03     14.11 o
  -6   1  21     1392.29     1665.70     60.75 o
  -5   1  21      391.45      372.30     28.79 o
  -4   1  21     2479.25     2686.14     76.30 o
  -3   1  21      798.88      871.87     74.57 o
  -2   1  21     1705.05     1784.33     56.15 o
  -1   1  21     1754.40     1691.90     52.98 o
   0   1  21     3094.61     2949.89     75.15 o
   1   1  21     1775.47     1646.98     52.40 o
   2   1  21     1716.55     1622.51     52.40 o
   3   1  21      788.02      699.39     37.43 o
   4   1  21      685.58      653.61     37.72 o
   5   1  21     1263.00     1243.59    106.82 o
   6   1  21      504.17      576.16     43.19 o
   7   1  21      642.58      725.59     80.91 o
  -7   2  21     1825.09     2161.23     82.93 o
  -6   2  21      180.03      181.97     21.02 o
  -5   2  21     3428.85     4046.34    103.37 o
  -4   2  21      277.03      260.87     25.34 o
  -3   2  21     1031.98     1602.35     76.59 o
  -2   2  21       51.46       37.43     14.11 o
  -1   2  21      648.85      799.02     34.55 o
   0   2  21       72.18       45.49     11.81 o
   1   2  21      615.61      735.67     33.11 o
   2   2  21       56.58       47.22     11.81 o
   3   2  21     1103.31     1773.68    112.29 o
   4   2  21      209.68      200.69     22.17 o
   5   2  21      739.22      699.10     45.21 o
   6   2  21      174.59      169.88     38.01 o
   7   2  21      452.34      444.28     38.01 o
  -7   3  21      271.54      348.69     25.05 o
  -6   3  21     1020.03     1090.70     54.13 o
  -5   3  21      415.75      478.26     30.81 o
  -4   3  21     1814.35     1942.12     62.77 o
  -3   3  21      958.62     1090.98     60.47 o
  -2   3  21     2023.18     2053.84     61.62 o
  -1   3  21      602.00      733.94     33.69 o
   0   3  21      976.63      952.49     38.01 o
   1   3  21      595.99      665.70     31.67 o
   2   3  21     2054.98     2069.10     60.75 o
   3   3  21     1010.12     1377.77     99.05 o
   4   3  21      911.21      815.14     54.71 o
   5   3  21     2371.50     2548.22     86.96 o
   6   3  21      299.70      325.37     25.05 o
   7   3  21     1307.77     1551.68    121.51 o
  -7   4  21      388.45      454.36     40.60 o
  -6   4  21      466.07      459.83     31.10 o
  -5   4  21     1438.44     1454.36     54.42 o
  -4   4  21      889.13      940.11     42.33 o
  -3   4  21      619.86      577.31     42.61 o
  -2   4  21      334.48      414.91     25.63 o
  -1   4  21     1022.61     1020.73     40.89 o
   0   4  21      777.05      786.35     34.55 o
   1   4  21     1036.52      991.07     39.16 o
   2   4  21      347.56      408.29     35.70 o
   3   4  21      542.21      748.92     71.70 o
   4   4  21     3423.08     3849.39    142.24 o
   5   4  21      114.73      101.64     13.24 o
   6   4  21     1726.94     1999.42     76.30 o
   7   4  21       24.73       80.62    101.93 o
  -7   5  21      301.72      277.57     23.03 o
  -6   5  21     1973.57     2093.28     78.03 o
  -5   5  21      614.43      611.28     38.01 o
  -4   5  21     4346.21     4416.34    107.40 o
  -3   5  21      533.98      587.39     61.04 o
  -2   5  21      108.54      214.51     28.79 o
  -1   5  21      563.24      433.05     27.07 o
   0   5  21      138.87      103.08     12.38 o
   1   5  21      553.95      504.46     36.57 o
   2   5  21       99.12      181.97     27.64 o
   3   5  21      513.44      647.85     63.63 o
   4   5  21      237.60      238.12     28.51 o
   5   5  21      275.42      306.94     25.05 o
   6   5  21      141.35      120.07     14.97 o
  -6   6  21      108.59      149.15     14.68 o
  -5   6  21     2437.43     2380.35    102.22 o
  -4   6  21      128.94      135.90     15.26 o
  -3   6  21      825.68     1001.15     74.29 o
  -2   6  21      304.44      248.78     20.16 o
  -1   6  21     1995.10     1929.74     61.04 o
   0   6  21      508.91      537.29     38.58 o
   1   6  21     1991.37     1946.72     73.71 o
   2   6  21      286.26      252.81     33.69 o
   3   6  21     1290.70     1613.01    114.60 o
   4   6  21      746.56      898.36     63.06 o
   5   6  21      653.72      533.25     39.16 o
   6   6  21      297.09      262.02     20.73 o
  -5   7  21      276.58      276.13     27.64 o
  -4   7  21      418.72      356.17     33.69 o
  -3   7  21       18.50       52.98     15.55 o
  -2   7  21      323.74      272.67     20.44 o
  -1   7  21        3.80       21.60     17.56 o
   0   7  21      723.66      774.54     46.93 o
   1   7  21        3.21       56.15     21.60 o
   2   7  21      311.91      326.23     39.45 o
   3   7  21       48.39      521.16     59.89 o
   4   7  21      195.81      244.46     23.03 o
   5   7  21     1567.58     1793.54     75.44 o
  -5   8  21      576.35      524.33     37.43 o
  -4   8  21      448.80      360.78     33.69 o
  -3   8  21      174.12      196.08     27.07 o
  -2   8  21     1412.61     1290.52     60.75 o
  -1   8  21      372.08      298.88     29.66 o
   0   8  21     1174.93     1125.54     56.44 o
   1   8  21      354.56      323.64     40.02 o
   2   8  21     1399.48     1455.51     82.93 o
   3   8  21      495.61      554.85     57.01 o
   4   8  21     1072.15     1098.76     57.01 o
   5   8  21      136.18       83.79     40.60 o
  -4   9  21     1098.70     1202.99     62.19 o
  -3   9  21       78.56      235.53     18.14 o
  -2   9  21      180.40      164.70     22.17 o
  -1   9  21      150.54      125.25     20.73 o
   0   9  21      318.21      369.42     36.57 o
   1   9  21      152.13      147.71     28.79 o
   2   9  21      188.77      230.06     29.08 o
   4   9  21      186.92      239.27     55.86 o
  -2  10  21      142.78      210.48     79.47 o
  -1  10  21     1640.49     1592.56     71.70 o
   0  10  21      169.96      169.31     25.91 o
   1  10  21     1700.80     1780.30     93.58 o
   2  10  21      161.89       58.74     84.94 o
  -2  11  21      123.74      118.34     23.90 o
  -1  11  21      396.69      424.70     36.86 o
   0  11  21      165.25      285.05     82.35 o
   1  11  21      393.41      373.74     29.08 o
  -7   0  22        0.65       34.84     76.30 o
  -6   0  22     3029.47     3196.36    129.28 o
  -5   0  22        3.76        8.93     22.17 o
  -4   0  22     3938.16     4018.41    143.97 o
  -3   0  22       35.78       86.38     26.20 o
  -2   0  22     8524.67     8708.86    248.49 o
  -1   0  22      475.80      471.06     37.43 o
   0   0  22    11207.94    11025.00    297.44 o
   1   0  22      492.28      412.61     36.28 o
   2   0  22     8661.80     8264.00    237.55 o
   3   0  22      488.25      443.99     45.49 o
   4   0  22     3184.98     3427.28    120.07 o
   5   0  22      313.94      318.74     77.45 o
  -7   1  22      707.20      703.71     47.22 o
  -6   1  22      421.46      423.55     29.08 o
  -5   1  22     1379.29     1401.38     54.71 o
  -4   1  22      586.36      680.68     36.57 o
  -3   1  22     1048.27     1083.21     86.38 o
  -2   1  22       42.36      171.61     25.05 o
  -1   1  22     1761.80     1795.27     55.57 o
   0   1  22       42.05       65.07     10.65 o
   1   1  22     1778.55     1750.06     55.57 o
   2   1  22       35.50       86.67     12.09 o
   3   1  22     1057.46     1105.67     53.56 o
   4   1  22      621.67      665.13     40.31 o
   5   1  22      743.10      777.13     96.17 o
  -7   2  22      485.72      592.57    101.64 o
  -6   2  22      211.13      171.61     19.00 o
  -5   2  22      816.44      868.12     42.33 o
  -4   2  22      232.48      220.27     23.03 o
  -3   2  22     1332.04     1298.01     68.24 o
  -2   2  22      258.42      262.02     21.88 o
  -1   2  22     1599.84     1584.21     52.12 o
   0   2  22      421.66      478.55     26.78 o
   1   2  22     1576.91     1498.70     50.68 o
   2   2  22      248.02      267.78     19.00 o
   3   2  22     1254.14     1205.29     86.96 o
   4   2  22       87.09       64.21     19.29 o
   5   2  22      452.38      458.68     33.40 o
   6   2  22       81.44      125.83     69.97 o
  -6   3  22      246.88      314.42     26.78 o
  -5   3  22     2805.30     2869.55     83.21 o
  -4   3  22      750.56      886.55     41.75 o
  -3   3  22     7024.80     7036.54    219.12 o
  -2   3  22       17.60       58.16     13.53 o
  -1   3  22     8805.05     8689.57    174.49 o
   0   3  22       21.63       41.17     10.08 o
   1   3  22     8642.73     8521.42    172.18 o
   2   3  22       20.65       71.70     22.17 o
   3   3  22     6956.42     7050.94    317.30 o
   4   3  22      775.22      878.49     58.74 o
   5   3  22     2334.34     2412.89    103.94 o
   6   3  22      365.45      397.93     29.66 o
  -6   4  22     2029.68     1993.08     77.45 o
  -5   4  22      100.54      112.01     16.41 o
  -4   4  22     4064.39     3909.28    100.20 o
  -3   4  22      115.76      121.22     18.72 o
  -2   4  22    10418.26    10223.40    201.84 o
  -1   4  22      125.67      107.69     14.68 o
   0   4  22    10960.06    10326.48    202.42 o
   1   4  22      139.21      113.45     10.94 o
   2   4  22    10204.50     9959.36    226.89 o
   3   4  22      130.21      198.39     31.96 o
   4   4  22     4186.06     4397.62    156.35 o
   5   4  22      215.40      217.10     18.72 o
   6   4  22     1725.90     1676.64     83.79 o
  -6   5  22      163.55      131.01     11.52 o
  -5   5  22      282.40      256.26     21.60 o
  -4   5  22      277.97      257.70     22.75 o
  -3   5  22      905.72      870.43     51.83 o
  -2   5  22      860.71      762.74     36.57 o
  -1   5  22      696.62      704.86     33.98 o
   0   5  22      977.05      895.76     38.01 o
   1   5  22      653.10      705.73     45.49 o
   2   5  22      836.95      771.38     46.93 o
   3   5  22      856.56      953.93     80.05 o
   4   5  22      310.91      271.52     28.79 o
   5   5  22      154.25      159.80     23.90 o
   6   5  22      182.67      172.18     15.84 o
  -6   6  22      331.44      259.72     26.78 o
  -5   6  22      575.36      596.31     35.42 o
  -4   6  22      892.74      823.49     40.31 o
  -3   6  22      222.56      333.14     41.75 o
  -2   6  22     2571.25     2652.45     76.59 o
  -1   6  22      328.04      300.60     21.60 o
   0   6  22     2345.21     2288.50     82.35 o
   1   6  22      300.61      296.86     32.25 o
   2   6  22     2544.54     2665.70    115.75 o
   3   6  22      194.49      295.13     40.89 o
   4   6  22     1160.58     1147.71     71.12 o
   5   6  22      468.48      500.14     44.34 o
   6   6  22      522.83      455.80     65.07 o
  -5   7  22     1903.83     1877.04     90.99 o
  -4   7  22      215.60      192.63     16.41 o
  -3   7  22     3674.37     4191.17    206.16 o
  -2   7  22      399.84      384.10     23.90 o
  -1   7  22     7205.81     6950.16    176.22 o
   0   7  22      437.03      454.94     37.14 o
   1   7  22     7281.97     7571.81    187.45 o
   2   7  22      400.37      443.71     44.92 o
   3   7  22     6247.37     7187.42    335.73 o
   4   7  22      240.00      317.88     28.22 o
  -5   8  22      112.29      149.73     25.63 o
  -4   8  22     1131.35     1109.41     48.95 o
  -3   8  22        2.82       -8.93     13.24 o
  -2   8  22     2412.91     2370.56     86.96 o
  -1   8  22        3.59      -10.65     16.99 o
   0   8  22     2562.62     2700.82     94.44 o
   1   8  22        3.40        5.47     19.58 o
   2   8  22     2501.04     2863.51    124.10 o
   4   8  22      784.89      767.34     66.80 o
  -4   9  22      185.58      141.09     18.14 o
  -2   9  22      216.99      169.59     23.32 o
  -1   9  22      201.25      182.55     23.61 o
   0   9  22      228.75      215.09     26.78 o
   1   9  22      216.14      255.97     34.55 o
   2   9  22      229.86      334.87     31.96 o
  -2  10  22     2334.34     2144.25     97.03 o
  -1  10  22       29.41       19.29     19.29 o
   0  10  22     2726.65     2814.27    124.10 o
   1  10  22       35.72       -2.30     19.29 o
   2  10  22     2411.57     2565.21    189.46 o
  -1  11  22     5135.03     3558.00    224.30 o
   0  11  22      718.98      717.82    113.16 o
   7   0  22      224.81      325.37    105.38 o
   6   0  22     4543.83     2934.05    124.96 o
   5   0  22      516.93      312.41     36.28 o
   4   0  22     5244.41     3396.19    130.43 o
   3   0  22      755.44      439.39     53.56 o
  -4   0  24     1858.64      970.63     97.32 o
  -6   1  23      401.59      406.85     28.22 o
  -5   1  23      689.78      786.35     41.17 o
  -4   1  23      751.82      889.43     42.90 o
  -2   1  23     2855.27     2798.15     77.45 o
  -1   1  23      441.14      458.39     27.35 o
   0   1  23     2885.44     2730.77     74.00 o
   1   1  23      436.89      437.08     26.78 o
   2   1  23     2891.72     2693.63     74.86 o
   3   1  23      277.55      313.56     20.73 o
   4   1  23     1931.79     1999.99     73.71 o
   5   1  23      159.60      116.33     78.61 o
  -6   2  23       67.62       37.14     14.97 o
  -5   2  23      459.86      485.17     32.82 o
  -4   2  23       72.82      127.27     17.56 o
  -2   2  23      375.39      311.26     24.76 o
  -1   2  23      766.30      847.97     37.43 o
   0   2  23       88.07       63.06     11.23 o
   1   2  23      772.34      770.51     35.42 o
   2   2  23      420.83      356.75     22.75 o
   3   2  23      438.45      468.18     41.46 o
   4   2  23      635.44      617.91     45.49 o
   5   2  23      655.90      599.77     34.84 o
  -6   3  23      429.44      372.87     25.63 o
  -5   3  23     1963.46     2236.67     72.27 o
  -4   3  23      931.36      894.61     43.19 o
  -3   3  23      874.83     1180.53     61.91 o
  -2   3  23     1306.15     1305.21     48.66 o
  -1   3  23      982.14     1080.33     43.19 o
   0   3  23     1954.38     1820.03     57.87 o
   1   3  23      947.78     1056.43     42.61 o
   2   3  23     1261.36     1342.06     60.18 o
   3   3  23      916.60     1307.51     92.43 o
   4   3  23     1862.21     1978.97     92.14 o
   5   3  23      327.54      331.41     25.05 o
   6   3  23     1074.26     1306.36    124.96 o
  -6   4  23     1421.19     1585.94     83.50 o
  -5   4  23      207.96      196.66     17.28 o
  -4   4  23     3466.26     3897.19    100.78 o
  -3   4  23      331.92      557.15     39.16 o
  -2   4  23       17.73      198.39     17.56 o
  -1   4  23      378.18      360.78     23.90 o
   0   4  23      164.13      179.38     16.12 o
   1   4  23      367.91      344.08     32.54 o
   2   4  23       17.97      232.65     25.91 o
   3   4  23      333.91      553.70     54.13 o
   4   4  23      614.91      757.27     55.86 o
   5   4  23     1046.67     1233.51     70.26 o
   6   4  23      368.80      398.21     21.02 o
  -6   5  23      165.72      183.70     18.14 o
  -5   5  23      127.71      144.54     16.41 o
  -4   5  23      260.65      234.95     19.87 o
  -3   5  23        7.65       67.66     15.55 o
  -2   5  23      185.84      211.92     16.99 o
  -1   5  23       11.12        1.15     10.65 o
   0   5  23      199.01      191.48     14.11 o
   1   5  23       12.65       19.29     18.14 o
   2   5  23      197.28      208.18     28.22 o
   3   5  23        8.50      106.54     23.61 o
   4   5  23      656.58      779.44     53.56 o
   5   5  23      196.54      162.39     19.58 o
  -5   6  23      565.69      532.68     32.54 o
  -4   6  23     1050.47     1068.81     46.65 o
  -3   6  23     2082.09     1899.21     84.94 o
  -2   6  23      513.97      484.31     29.08 o
  -1   6  23     2261.52     2153.46     66.51 o
   0   6  23      672.33      706.30     43.77 o
   1   6  23     2297.31     2305.49     85.23 o
   2   6  23      486.18      503.60     45.21 o
   3   6  23     2152.62     2227.75    141.38 o
   4   6  23      213.97      247.62     33.40 o
   5   6  23     1053.44     1004.31     71.70 o
  -5   7  23     1596.07     1805.06     80.05 o
  -4   7  23      245.39      213.65     17.56 o
  -3   7  23       82.16      337.75     35.99 o
  -2   7  23      614.33      583.93     29.66 o
  -1   7  23      172.25      138.78     23.32 o
   0   7  23      513.74      536.13     40.60 o
   1   7  23      175.71      153.18     26.49 o
   2   7  23      646.39      700.83     51.83 o
   3   7  23       78.82      517.99     56.15 o
   4   7  23     1300.04     1512.52     83.21 o
  -4   8  23      646.22      724.15     37.43 o
  -3   8  23      481.82      419.23     23.90 o
  -2   8  23       24.52       30.23     21.02 o
  -1   8  23      674.24      618.19     41.17 o
   0   8  23        0.17       22.17     15.84 o
   1   8  23      686.07      656.78     53.27 o
   2   8  23       23.05       71.70     22.17 o
  -4   9  23      184.26      226.60     19.29 o
  -2   9  23      672.99      547.94     33.11 o
  -1   9  23        5.10      -10.65     44.34 o
   0   9  23      712.23      736.54     57.30 o
   1   9  23        4.54        0.58     19.00 o
   2   9  23      715.01      824.64     55.00 o
  -2  10  23     1082.46     1197.23    120.93 o
  -1  10  23     2500.37     2604.37    115.46 o
   0  10  23     1299.40     1308.09     78.32 o
   1  10  23     2461.99     2829.24    197.52 o
  -6   0  24      609.38      622.23     50.68 o
  -5   0  24     1633.23     1691.33     88.11 o
  -4   0  24     1128.77     1142.24     70.26 o
  -2   0  24     2787.63     3032.52    116.61 o
  -1   0  24     6886.13     6968.59    209.33 o
   0   0  24     3532.42     3576.43    127.55 o
   1   0  24     7040.12     6844.49    208.46 o
   2   0  24     2872.69     2722.13    108.26 o
   3   0  24     3688.68     3713.78    186.29 o
   4   0  24     1214.07     1282.46    112.01 o
  -6   1  24     1021.49     1043.19     47.51 o
  -5   1  24      141.02      168.44     20.16 o
  -4   1  24     1933.64     2118.04     69.39 o
  -2   1  24     2850.35     3017.26     82.64 o
  -1   1  24       49.11       48.66     16.41 o
   0   1  24     4597.16     4413.46    105.10 o
   1   1  24       40.51       56.72     12.09 o
   2   1  24     2981.65     2911.59     80.05 o
   3   1  24       47.69       54.71     18.72 o
   4   1  24     2122.59     2231.49     78.03 o
   5   1  24       12.02       19.00     78.89 o
  -6   2  24      360.05      300.32     29.37 o
  -5   2  24      692.73      715.80     38.87 o
  -4   2  24      679.98      694.21     36.86 o
  -2   2  24     1240.83     1245.89     47.22 o
  -1   2  24     2346.54     2280.73     67.66 o
   0   2  24     1295.58     1176.21     45.21 o
   1   2  24     2375.85     2370.56     69.68 o
   2   2  24     1218.69     1162.68     44.05 o
   3   2  24     1506.56     1561.18    104.23 o
   4   2  24      466.23      443.42     34.26 o
   5   2  24      771.23      718.11    112.29 o
  -6   3  24     1158.94     1152.89     86.96 o
  -5   3  24      361.82      440.83     27.07 o
  -4   3  24     2083.24     2279.29     71.98 o
  -3   3  24      999.56      970.05     74.86 o
  -2   3  24     4273.25     4334.56    106.25 o
  -1   3  24     1272.00     1222.28     46.65 o
   0   3  24     4615.70     4466.15    106.82 o
   1   3  24     1264.05     1185.14     45.78 o
   2   3  24     4192.49     4143.66    118.92 o
   3   3  24     1009.04     1141.95     85.23 o
   4   3  24     1923.69     1995.67     94.73 o
   5   3  24      380.00      352.72     34.26 o
   6   3  24      801.01     1017.56    129.57 o
  -5   4  24     1231.39     1228.62     50.68 o
  -4   4  24      746.80      758.13     39.16 o
  -3   4  24     4585.84     4586.79    160.09 o
  -2   4  24     2225.69     2203.27     68.24 o
  -1   4  24     4980.41     4797.56    114.31 o
   0   4  24     2350.56     2272.38     68.24 o
   1   4  24     4871.78     4606.37    128.99 o
   2   4  24     2194.07     2196.65     81.77 o
   3   4  24     4579.46     4796.70    241.58 o
   4   4  24      848.74      857.18     57.01 o
   5   4  24     1631.00     1596.31     80.62 o
  -5   5  24      234.68      227.76     16.41 o
  -4   5  24      751.23      703.42     36.86 o
  -3   5  24      656.88      575.87     51.54 o
  -2   5  24     2185.32     2145.11     67.66 o
  -1   5  24      919.81      892.02     40.31 o
   0   5  24     1750.02     1557.15     66.80 o
   1   5  24      956.98      983.87     55.00 o
   2   5  24     2115.25     2275.83     85.52 o
   3   5  24      664.76      621.65     56.72 o
   4   5  24     1044.80     1187.15     66.22 o
   5   5  24      290.78      286.21     27.07 o
  -5   6  24      995.45     1010.07     50.68 o
  -4   6  24      182.83      193.20     17.28 o
  -3   6  24     2207.38     2320.17    128.71 o
  -2   6  24       58.29       52.98     14.11 o
  -1   6  24     2258.07     2122.65     81.49 o
   0   6  24       95.60      118.34     22.75 o
   1   6  24     2233.16     2206.44     82.93 o
   2   6  24       65.81       53.27     20.16 o
   3   6  24     2198.91     2439.96    150.30 o
   4   6  24      186.12      172.18     22.75 o
  -4   7  24     1445.64     1323.92     54.71 o
  -3   7  24     1767.69     1754.10    102.50 o
  -2   7  24     3163.31     3159.50     86.96 o
  -1   7  24     2231.98     2089.25     80.91 o
   0   7  24     3013.60     2959.10     99.91 o
   1   7  24     2202.19     2095.30    103.66 o
   2   7  24     3145.02     3523.74    142.82 o
   3   7  24     1753.81     1945.00    124.96 o
  -4   8  24       43.09      157.21     18.72 o
  -3   8  24     1731.85     1494.09     94.73 o
  -2   8  24       46.49       -8.64     54.13 o
  -1   8  24     2084.36     2049.52     81.20 o
   0   8  24       43.87       36.86     16.41 o
   1   8  24     2143.66     2250.21    109.13 o
   2   8  24       43.71       75.44     21.31 o
  -2   9  24      734.74      647.28     34.84 o
  -1   9  24     1072.86     1226.31     63.06 o
   0   9  24      852.93      927.44     62.19 o
   1   9  24     1073.01     1166.71     73.42 o
  -1  10  24      708.05      644.68    141.95 o
   6   0  24     1376.19      864.95    114.31 o
   5   0  24     2559.71     1701.40     88.68 o
   4   0  24     1999.10     1204.43     71.41 o
  -4   0  26       59.04      116.61     76.88 o
  -6   1  25     1567.36     1762.16    148.86 o
  -5   1  25       12.94       67.66     12.96 o
  -4   1  25     2072.19     2259.71     71.98 o
  -2   1  25     2730.67     2825.79     79.47 o
  -1   1  25       40.09       72.85     11.23 o
   0   1  25     2778.48     2790.95     77.74 o
   1   1  25       41.05       72.56     12.09 o
   2   1  25     2700.61     2674.62     76.88 o
   3   1  25       42.48      230.06     28.51 o
   4   1  25      855.41     1074.57     49.81 o
   5   1  25      925.47     1082.35    120.64 o
  -6   2  25      184.60      321.62     97.32 o
  -5   2  25      661.82      826.37     41.75 o
  -4   2  25      395.88      391.88     27.35 o
  -2   2  25       50.02      217.39     19.29 o
  -1   2  25      148.97      156.64     15.26 o
   0   2  25      100.25      171.90     15.84 o
   1   2  25      147.22      139.07     14.97 o
   2   2  25       45.76      197.52     23.61 o
   3   2  25      135.16      275.27     30.81 o
   4   2  25     2424.66     2844.22    117.77 o
   5   2  25      205.43      153.47     94.15 o
  -5   3  25      330.96      329.97     23.32 o
  -4   3  25     1700.20     1974.08     66.80 o
  -2   3  25      556.05      567.81     28.51 o
  -1   3  25       57.81       52.69     10.37 o
   0   3  25      791.52      730.49     35.13 o
   1   3  25       57.01       63.06     11.81 o
   2   3  25      567.85      655.05     43.19 o
   3   3  25       72.67      205.87     27.93 o
   4   3  25      536.18      536.71     36.86 o
   5   3  25      167.37       45.78     90.99 o
  -5   4  25     1448.96     1485.17     57.59 o
  -4   4  25      704.09      774.83     40.02 o
  -3   4  25     1078.58     1114.02     77.45 o
  -2   4  25       89.35       68.24     12.67 o
  -1   4  25     1488.30     1390.43     52.12 o
   0   4  25      113.84       97.61     12.67 o
   1   4  25     1464.61     1509.93     66.51 o
   2   4  25      100.66      202.99     26.20 o
   3   4  25     1117.39     1349.84     95.02 o
   4   4  25      138.07       38.30     87.82 o
   5   4  25      409.17      377.77     25.91 o
  -5   5  25      242.36      189.75     18.72 o
  -4   5  25      966.56     1090.41     46.36 o
  -3   5  25       51.62      101.35     24.19 o
  -2   5  25      867.20      815.14     38.58 o
  -1   5  25       39.86       75.44     12.96 o
   0   5  25      973.86      926.57     51.83 o
   1   5  25       42.03      118.92     21.88 o
   2   5  25      814.89      874.74     50.39 o
   3   5  25       51.42      501.29     51.25 o
   4   5  25      296.57      259.14     21.60 o
  -4   6  25      216.21      213.07     16.41 o
  -2   6  25      466.76      382.95     21.31 o
  -1   6  25     1426.43     1280.16     61.91 o
   0   6  25      514.11      480.85     35.99 o
   1   6  25     1469.19     1399.94     67.38 o
   2   6  25      464.57      443.42     44.34 o
   3   6  25     1144.16     1323.92     90.99 o
  -4   7  25      844.52     1124.96     76.30 o
  -2   7  25      401.31      382.09     29.37 o
  -1   7  25      502.90      498.41     38.58 o
   0   7  25      385.04      329.97     30.52 o
   1   7  25      505.85      432.19     38.58 o
   2   7  25      438.86      523.75     39.73 o
   3   7  25      375.23      349.84     35.70 o
  -2   8  25      173.80      169.31     25.91 o
  -1   8  25     1846.48     1883.67     77.17 o
   0   8  25      182.22      244.46     48.37 o
   1   8  25     1849.55     1995.67    103.08 o
  -2   9  25      194.04      275.84    146.56 o
  -1   9  25       76.57      137.06     56.44 o
   0   9  25      226.66      231.50     90.12 o
  -5   0  26      217.55      173.62     22.75 o
  -4   0  26       35.85       10.94     17.56 o
  -2   0  26       81.58       47.80     15.84 o
  -1   0  26      334.69      236.68     29.37 o
   0   0  26      457.44      404.84     34.84 o
   1   0  26      341.31      250.21     30.23 o
   2   0  26       95.45      113.45     21.88 o
   3   0  26      224.92      194.64     23.32 o
   4   0  26       19.08      -21.02     77.74 o
  -5   1  26     1120.83     1058.16     47.22 o
  -4   1  26      758.18      969.76     43.48 o
  -2   1  26      491.07      523.75     28.22 o
  -1   1  26     3626.13     3643.81     94.73 o
   0   1  26      760.45      784.33     36.57 o
   1   1  26     3725.38     3625.67     95.59 o
   2   1  26      531.70      566.08     27.07 o
   3   1  26     2512.51     2631.14    144.54 o
   4   1  26      726.89      737.40    103.37 o
   5   1  26     1519.10     1649.58    145.41 o
  -5   2  26      207.07      197.24     14.40 o
  -4   2  26     2942.01     3082.05     89.55 o
  -2   2  26     7463.48     7462.97    161.53 o
  -1   2  26      233.48      236.97     19.29 o
   0   2  26     9398.27     8679.78    180.82 o
   1   2  26      235.12      228.04     20.44 o
   2   2  26     7521.61     7433.60    184.28 o
   3   2  26      177.59      196.08     21.31 o
   4   2  26     2983.03     3068.80    122.95 o
   5   2  26      103.72        9.79     93.58 o
  -5   3  26      193.04      283.62     98.76 o
  -4   3  26      463.53      509.07     30.52 o
  -2   3  26      118.71      120.64     14.11 o
  -1   3  26      772.46      787.50     35.99 o
   0   3  26      112.65       90.41     11.52 o
   1   3  26      766.64      810.54     50.39 o
   2   3  26      112.95      110.57     21.88 o
   3   3  26      725.06      844.80     64.21 o
   4   3  26      259.36      292.25     26.20 o
   5   3  26      291.68      117.77     19.00 o
  -5   4  26      363.67      584.51    128.42 o
  -4   4  26      141.80       78.03     12.96 o
  -2   4  26      257.60      228.62     18.14 o
  -1   4  26      326.28      246.76     18.72 o
   0   4  26      102.88       75.44     10.94 o
   1   4  26      313.30      321.05     28.22 o
   2   4  26      244.34      218.25     23.90 o
   3   4  26      320.73      464.15     38.58 o
   4   4  26      152.30       65.07     19.29 o
  -4   5  26      283.59      238.99     23.32 o
  -3   5  26     5738.47     5879.04    268.64 o
  -2   5  26      298.78      298.59     19.87 o
  -1   5  26     6166.85     6236.37    142.24 o
   0   5  26      188.47      180.25     40.02 o
   1   5  26     6049.30     5898.33    158.65 o
   2   5  26      264.67      210.48     26.20 o
   3   5  26     5637.86     6409.99    302.33 o
  -4   6  26     1354.87     1392.45     65.07 o
  -2   6  26     3287.21     3362.21     92.43 o
  -1   6  26      231.15      187.16     19.87 o
   0   6  26     2798.30     2760.71     97.03 o
   1   6  26      217.06      251.94     24.19 o
   2   6  26     3218.80     3391.29    140.22 o
   3   6  26      218.93      311.54     29.66 o
  -2   7  26      195.75      172.18     23.03 o
  -1   7  26       27.81       28.51     19.29 o
   0   7  26      155.40      126.40     19.00 o
   1   7  26       26.55       34.26     19.29 o
  -1   8  26      379.26      453.21     67.38 o
   0   8  26     1374.05     1448.31    132.16 o
   4   0  26       31.42      -14.97     18.43 o
  -4   0  28       87.86       23.32     89.55 o
  -4   1  27      777.17      778.57     35.99 o
  -2   1  27     1576.48     1495.24     53.56 o
  -1   1  27       19.85       62.77      9.79 o
   0   1  27     1720.02     1586.52     57.01 o
   1   1  27       21.64      110.28     13.24 o
   2   1  27     1616.83     1469.04     51.25 o
   3   1  27        3.84      271.23     34.26 o
   4   1  27     1245.69     1386.69    137.34 o
  -4   2  27     2469.16     3003.73     88.40 o
  -2   2  27      281.23      498.70     23.61 o
  -1   2  27      224.30      203.86     19.87 o
   0   2  27      390.62      444.57     23.61 o
   1   2  27      221.34      201.27     19.58 o
   2   2  27      298.29      596.89     34.55 o
   3   2  27      128.14      198.10     25.91 o
   4   2  27     1140.92     1483.44     84.94 o
  -4   3  27      304.35      329.97     21.31 o
  -2   3  27      715.05      709.76     34.26 o
  -1   3  27       86.07       36.28     10.65 o
   0   3  27      857.30      868.70     38.87 o
   1   3  27       87.69      102.79     17.56 o
   2   3  27      691.07      714.08     40.89 o
   3   3  27       31.14      170.46     24.19 o
   4   3  27      866.63      756.12     45.21 o
  -4   4  27      130.97      197.81     23.32 o
  -2   4  27        4.33        5.76     12.38 o
  -1   4  27      738.16      747.77     35.99 o
   0   4  27        0.47      -29.08     29.08 o
   1   4  27      735.86      732.79     44.92 o
   2   4  27        3.90      -10.94     52.40 o
   3   4  27      685.82      876.76     54.71 o
  -4   5  27      275.58      380.07    133.60 o
  -2   5  27      492.57      480.56     23.90 o
  -1   5  27        1.02       39.16     17.28 o
   0   5  27      487.08      494.38     38.30 o
   1   5  27        1.23      113.16     19.58 o
   2   5  27      497.77      465.59     40.31 o
   3   5  27       14.64      412.32     48.95 o
  -2   6  27       47.42      156.35     20.73 o
  -1   6  27      604.92      522.31     31.96 o
   0   6  27       53.89       45.78     16.41 o
   1   6  27      600.72      541.32     41.17 o
  -1   7  27       11.52       17.85     61.04 o
   0   7  27       60.40       -1.73     48.09 o
  -2   0  28      474.83      421.54     33.11 o
  -1   0  28     3007.78     2862.35    116.61 o
   0   0  28      356.02      289.95     24.47 o
   1   0  28     3021.40     2868.11    117.48 o
   2   0  28      487.88      435.93     29.08 o
  -2   1  28     1212.05     1357.32     50.68 o
  -1   1  28     1531.31     1547.65     56.72 o
   0   1  28     1833.69     1801.32     62.19 o
   1   1  28     1572.73     1654.47     59.03 o
   2   1  28     1274.01     1387.27     60.18 o
   3   1  28      946.10      928.88     52.69 o
  -4   2  28     1375.45     1432.76    148.57 o
  -2   2  28     2938.57     2869.55     82.93 o
  -1   2  28     1279.17     1265.47     49.24 o
   0   2  28     3466.12     3102.49     88.11 o
   1   2  28     1261.85     1286.78     49.24 o
   2   2  28     2916.66     2879.63     97.32 o
   3   2  28      900.28      946.15     61.91 o
  -2   3  28     1946.98     2011.22     65.36 o
  -1   3  28       94.20       71.98     11.52 o
   0   3  28     1992.19     1989.34     65.36 o
   1   3  28       89.49       86.96     18.72 o
   2   3  28     1942.77     2102.50     80.62 o
   3   3  28       65.20      127.27     25.91 o
  -2   4  28        8.18        8.93     13.24 o
  -1   4  28     1104.44     1164.41     46.07 o
   0   4  28       33.41       30.52     15.55 o
   1   4  28     1078.41     1105.38     56.44 o
   2   4  28        9.37        5.76     22.17 o
   3   4  28     1161.76     1120.64     65.36 o
  -2   5  28      888.75      900.37     50.10 o
  -1   5  28     1707.31     1596.60     67.66 o
   0   5  28      699.48      798.44     41.75 o
   1   5  28     1663.88     1633.74     71.41 o
  -1   6  28     1021.55     1059.60    109.13 o
   0   6  28      779.11      916.21    101.06 o
   0   7  28     1560.32     1723.29    143.10 o
  -2   1  29     1834.90     1843.36     61.04 o
  -1   1  29       35.49      103.66     11.23 o
   0   1  29     1959.90     1881.94     63.06 o
   1   1  29       36.24       41.75     14.68 o
   2   1  29     1839.85     1894.61     74.00 o
  -2   2  29       81.40      112.87     19.29 o
  -1   2  29      188.61      218.54     11.81 o
   0   2  29       54.53       78.61     11.52 o
   1   2  29      186.98      209.33     53.27 o
   2   2  29       69.01      211.92     24.47 o
   3   2  29       82.70      135.62     26.78 o
  -2   3  29      364.13      409.15     28.79 o
  -1   3  29      373.75      327.67     16.70 o
   0   3  29      516.21      607.25     25.91 o
   1   3  29      382.96      374.89     26.20 o
   2   3  29      358.53      403.40     27.64 o
  -2   4  29        8.12      151.74     22.17 o
  -1   4  29      283.99      393.32     23.32 o
   0   4  29        3.30       50.10     19.58 o
   1   4  29      298.53      296.28     22.17 o
   2   4  29        7.09       69.10     92.71 o
  -2   5  29      287.07      211.06     22.75 o
   0   5  29      288.19      385.26     74.57 o
   1   5  29      181.30      227.47     78.03 o
  -1   0  30     1483.40     1168.73     79.18 o
   0   0  30     5792.12     5394.74    186.01 o
   1   0  30     1502.06     1202.41     65.36 o
   2   0  30     4598.98     3934.62    186.87 o
  -1   1  30     1169.47     1106.53     50.68 o
   0   1  30     1234.99     1207.60     51.54 o
   1   1  30     1202.68     1062.77     41.17 o
   2   1  30      879.04      852.86     41.17 o
  -1   2  30        4.87       39.16     15.84 o
   0   2  30       30.28       40.02     12.67 o
   1   2  30        5.55       16.41     21.02 o
  -1   3  30     2473.19     2391.87    126.40 o
   0   1  31      717.48      450.04     24.76 o
   0   2  31        4.65       20.16     18.14 o
 
